# Supplementary material for: Ctr9, a Key Component of the Paf1 Complex, Affects Proliferation and Terminal Differentiation in the Developing Drosophila Nervous System
Source: G3 (Bethesda). 2016 Aug 11;6(10):3229–39. doi: 10.1534/g3.116.034231 (PMC5068944; doi:10.1534/g3.116.034231)
Supplement: Supplemental Material [file supp_g3.116.034231_TableS1.xlsx]

## Sheet: 2 fold change 
RNA-seq analysis of Ctr9 mutants, on RNA prepared from AFT embryos
Genes two-fold up-regulated in Ctr9 mutants						Genes two-fold down-regulated in Ctr9 mutants
						Blue denotes neuropeptide genes; red denotes Notch target genes
Gene	Fold change: OrR-1 vs Ctr9-1	Fold change: OrR-1 vs Ctr9-2	Fold change: OrR-2 vs Ctr9-1	Fold change: OrR-2 vs Ctr9-2		Gene	Fold change: OrR-1 vs Ctr9-1	Fold change: OrR-1 vs Ctr9-2	Fold change: OrR-2 vs Ctr9-1	Fold change: OrR-2 vs Ctr9-2
CG43182	10,404 up	13,824 up	10,114 up	13,439 up		CG12470	119,552 down	119,552 down	33,110 down	33,110 down
Pig1	6,904 up	7,371 up	6,788 up	7,246 up		CG43181	8,856 down	8,152 down	9,259 down	8,523 down
CG10801	24,360 up	28,367 up	2,038 up	2,373 up		ac	29,000 down	29,000 down	32,126 down	32,126 down
Crg-1	6,867 up	6,853 up	4,697 up	4,687 up		CG13362	6,958 down	6,772 down	4,064 down	3,956 down
CG15784	8,221 up	8,451 up	8,512 up	8,750 up		CG11663	38,288 down	38,288 down	84,831 down	84,831 down
CG4020	5,506 up	5,152 up	5,247 up	4,909 up		CG34320	2,656 down	8,866 down	3,433 down	11,459 down
CG43090	272,363 up	559,666 up	272,363 up	559,666 up		CG14625	3,542 down	30,954 down	3,924 down	34,291 down
CG11369	19,804 up	35,607 up	2,038 up	3,665 up		CG11381	2,409 down	2,112 down	2,527 down	2,215 down
CG15337	7,452 up	6,767 up	3,737 up	3,393 up		CG11382	2,390 down	3,234 down	2,390 down	3,234 down
nod	5,243 up	5,246 up	5,081 up	5,084 up		CG32811	75,103 down	75,103 down	166,399 down	166,399 down
inaF-C	93,823 up	56,231 up	93,823 up	56,231 up		fs[1]N	2,214 down	4,925 down	2,023 down	4,501 down
CG15728	44,244 up	79,551 up	44,244 up	79,551 up		CG32808	2,811 down	2,085 down	2,845 down	2,109 down
CG32639	185,022 up	221,779 up	185,022 up	221,779 up		Hr4	3,408 down	3,908 down	2,860 down	3,280 down
CG11162	6,174 up	7,317 up	6,370 up	7,548 up		Pgd	2,684 down	2,567 down	2,566 down	2,454 down
CG1461	4,109 up	4,108 up	3,949 up	3,948 up		Cyp4d14	2,684 down	2,846 down	2,720 down	2,884 down
CG12540	89,385 up	160,715 up	89,385 up	160,715 up		CG2854	8,856 down	4,925 down	4,905 down	2,728 down
CG9101	33,238 up	39,842 up	33,238 up	39,842 up		CG2681	2,311 down	2,332 down	2,207 down	2,227 down
CG8105	4,041 up	3,419 up	5,775 up	4,886 up		w	198,087 down	123,942 down	194,913 down	121,957 down
CG8565	50,173 up	20,047 up	6,115 up	2,443 up		CG14416	22,618 down	22,618 down	50,112 down	50,112 down
CG32548	7,057 up	8,628 up	15,623 up	19,101 up		CG14418	5,352 down	232,180 down	7,848 down	340,447 down
CG6290	30,622 up	36,706 up	30,622 up	36,706 up		Gas8	5,421 down	5,077 down	5,678 down	5,318 down
CG1304	7,160 up	7,416 up	7,330 up	7,592 up		CG15570	15,055 down	12,560 down	19,622 down	16,370 down
CG1722	23,539 up	28,215 up	23,539 up	28,215 up		Muc4B	7,675 down	9,605 down	7,848 down	9,822 down
CG10918	9,563 up	9,542 up	10,955 up	10,931 up		CG15579	184,992 down	184,992 down	136,623 down	136,623 down
Tim17b1	6,210 up	5,413 up	3,737 up	3,257 up		Peb	4,206 down	2,807 down	4,414 down	2,946 down
CG15597	4,489 up	4,205 up	4,644 up	4,349 up		SIP3	40,261 down	40,261 down	22,301 down	22,301 down
CG1979	4,477 up	3,640 up	3,551 up	2,887 up		CG42749	2,195 down	2,209 down	2,188 down	2,203 down
CG1288	35,183 up	42,173 up	35,183 up	42,173 up		CG12239	2,483 down	2,606 down	2,522 down	2,647 down
CG14605	53,353 up	22,821 up	53,353 up	22,821 up		Cpr5C	2,411 down	2,781 down	2,129 down	2,455 down
CheA84a	109,633 up	87,608 up	3,057 up	2,443 up		CG15766	2,835 down	3,777 down	3,002 down	4,000 down
CG12951	4,855 up	3,112 up	8,765 up	5,620 up		CG6048	2,053 down	2,062 down	2,041 down	2,050 down
CG16904	4,328 up	3,609 up	3,907 up	3,257 up		CG32750	3,222 down	8,799 down	2,807 down	7,664 down
CG9459	4,234 up	6,767 up	3,057 up	4,886 up		vanin-like	3,995 down	4,265 down	4,178 down	4,460 down
CG9458	9,194 up	10,634 up	5,809 up	6,719 up		CG15036	2,361 down	5,908 down	2,615 down	6,544 down
Npc2c	43,189 up	42,295 up	14,176 up	13,883 up		CG10920	14,718 down	14,718 down	16,305 down	16,305 down
CG33630	11,291 up	6,767 up	5,096 up	3,054 up		CG1571	10,627 down	4,433 down	5,886 down	2,455 down
CG14691	139,368 up	106,119 up	3,282 up	2,499 up		CG1387	18,383 down	18,383 down	27,153 down	27,153 down
CG12224	4,798 up	4,812 up	3,626 up	3,636 up		CG11294	3,542 down	2,955 down	2,943 down	2,455 down
Cyp313a2	93,728 up	64,199 up	3,567 up	2,443 up		CG2004	2,603 down	2,495 down	2,671 down	2,560 down
CG3942	8,938 up	10,714 up	8,938 up	10,714 up		CG12119	2,254 down	2,051 down	2,291 down	2,084 down
GstD3	7,903 up	8,295 up	6,911 up	7,254 up		CG15370	94,740 down	4,433 down	104,953 down	4,911 down
GstD4	4,318 up	4,094 up	3,544 up	3,359 up		Erk7	2,378 down	2,921 down	2,771 down	3,404 down
GstD6	4,516 up	4,556 up	4,704 up	4,745 up		CG3106	2,594 down	2,541 down	2,692 down	2,637 down
GstD8	8,014 up	8,068 up	8,043 up	8,097 up		CG32698	2,176 down	2,541 down	2,270 down	2,651 down
CG6188	4,585 up	4,859 up	4,824 up	5,112 up		CG1791	21,638 down	21,638 down	23,970 down	23,970 down
CG5724	6,167 up	6,944 up	4,919 up	5,539 up		CG43386	2,227 down	2,328 down	2,172 down	2,271 down
CG5999	4,015 up	3,704 up	5,278 up	4,869 up		CG32694	2,776 down	2,759 down	2,929 down	2,912 down
Osi22	19,863 up	23,809 up	19,863 up	23,809 up		Or9a	2,576 down	3,940 down	3,121 down	4,774 down
wntD	14,678 up	14,887 up	4,416 up	4,479 up		CG32669	3,017 down	3,307 down	2,830 down	3,101 down
Lip3	5,833 up	6,259 up	6,256 up	6,713 up		inaF-A	130,179 down	130,179 down	72,106 down	72,106 down
CG9759	13,389 up	12,738 up	14,378 up	13,679 up		m	4,807 down	14,038 down	5,185 down	15,142 down
CG9757	5,361 up	4,881 up	6,045 up	5,503 up		dy	7,305 down	3,324 down	10,791 down	4,911 down
CG9722	49,921 up	59,838 up	49,921 up	59,838 up		Karl	3,059 down	2,751 down	3,170 down	2,851 down
CG33109	66,813 up	80,086 up	66,813 up	80,086 up		Hsc70-3	2,093 down	2,029 down	2,152 down	2,087 down
CG9631	5,235 up	5,536 up	5,775 up	6,108 up		CG15741	9,742 down	8,127 down	13,735 down	11,459 down
CG14850	2246,450 up	2393,543 up	2246,450 up	2393,543 up		CG18130	2,344 down	2,078 down	2,366 down	2,097 down
CG14852	126,202 up	145,964 up	164,552 up	190,320 up		CG1924	3,413 down	2,681 down	3,413 down	2,681 down
CG31296	235,393 up	253,941 up	5,096 up	5,497 up		CG32652	69,739 down	69,739 down	231,771 down	231,771 down
CG18516	5,268 up	6,343 up	5,268 up	6,343 up		CG15731	4,271 down	2,634 down	3,462 down	2,135 down
CG43317	53,559 up	96,298 up	53,559 up	96,298 up		CG3775	4,821 down	4,556 down	5,265 down	4,977 down
CG17560	4,579 up	4,210 up	2,657 up	2,443 up		CG12716	265,641 down	265,641 down	356,231 down	356,231 down
Mur89F	4,931 up	5,769 up	3,524 up	4,123 up		dmrt11E	18,598 down	3,103 down	12,754 down	2,128 down
CG31262	12,180 up	10,584 up	11,780 up	10,236 up		CG34324	65,575 down	65,575 down	48,429 down	48,429 down
CG42823	5,081 up	2,030 up	6,115 up	2,443 up		CG15756	6,199 down	2,585 down	8,829 down	3,683 down
CG14309	27,361 up	16,398 up	27,361 up	16,398 up		NFAT	2,068 down	2,298 down	2,113 down	2,348 down
CG15025	57,685 up	115,241 up	57,685 up	115,241 up		Ste,CG33247	13,769 down	5,049 down	6,360 down	2,332 down
CG17752	5,780 up	5,675 up	4,371 up	4,292 up		Ste,CG33242	5,166 down	2,715 down	61,809 down	32,486 down
CG16727	6,012 up	6,496 up	7,003 up	7,566 up		Ste,CG33237	14,132 down	4,766 down	6,360 down	2,145 down
CG11391	6,774 up	4,060 up	6,115 up	3,665 up		hog	4,428 down	195,269 down	3,924 down	173,056 down
CG17186	4,281 up	5,216 up	4,946 up	6,027 up		CG9522	6,284 down	4,809 down	4,474 down	3,424 down
CG4362	5,101 up	4,912 up	7,314 up	7,042 up		CG9521	2,279 down	2,258 down	2,380 down	2,359 down
MtnC	10,162 up	17,594 up	9,173 up	15,882 up		CG9518	2,691 down	2,544 down	2,731 down	2,582 down
CG4335	4,516 up	4,612 up	4,037 up	4,123 up		CG45065	2,156 down	2,068 down	2,260 down	2,169 down
MtnB	86,566 up	86,169 up	39,071 up	38,892 up		CG45064	2,607 down	2,610 down	3,052 down	3,055 down
MtnD	4,589 up	4,693 up	4,506 up	4,608 up		CG14406	9,387 down	6,526 down	9,418 down	6,548 down
CG31205	17,501 up	19,624 up	15,798 up	17,715 up		CG9114	3,206 down	3,373 down	3,078 down	3,238 down
TotX	10,162 up	6,767 up	416,300 up	277,224 up		CG42299	191,805 down	3,797 down	102,312 down	2,025 down
CG31189	51,077 up	30,612 up	51,077 up	30,612 up		Cnx14D	485,742 down	485,742 down	542,870 down	542,870 down
CG3301	4,074 up	4,082 up	4,305 up	4,314 up		CG4653	2,333 down	2,411 down	2,473 down	2,555 down
CG17843	7,211 up	6,968 up	7,080 up	6,842 up		TwdlX	2,097 down	2,146 down	2,045 down	2,093 down
CG5778	6,586 up	5,188 up	5,945 up	4,683 up		TwdlY	7,844 down	6,495 down	7,331 down	6,070 down
rdhB	26,564 up	31,841 up	26,564 up	31,841 up		CG13003	2,414 down	3,087 down	2,302 down	2,944 down
cd	5,645 up	2,706 up	39,798 up	19,082 up		CG16700	2,034 down	2,047 down	2,115 down	2,129 down
CG31414	4,611 up	4,822 up	4,422 up	4,625 up		CG8918	129,655 down	4,063 down	91,402 down	2,864 down
CG31089	10,726 up	10,150 up	7,262 up	6,872 up		CG5070	2,181 down	2,317 down	2,038 down	2,165 down
Hex-t1	42,582 up	34,028 up	3,057 up	2,443 up		CG12995	33,667 down	33,667 down	74,593 down	74,593 down
TwdlO	74,296 up	72,341 up	67,066 up	65,302 up		CG5162	2,332 down	2,368 down	2,405 down	2,443 down
TwdlS	57,768 up	103,868 up	2,038 up	3,665 up		CG12998	6,355 down	3,919 down	5,367 down	3,309 down
CG14245	6,013 up	5,502 up	5,611 up	5,134 up		CG6847	2,093 down	2,118 down	2,152 down	2,178 down
CG31075	12,238 up	12,440 up	14,597 up	14,837 up		CG43133	5,018 down	3,140 down	3,597 down	2,250 down
CG6295	4,776 up	5,302 up	5,722 up	6,352 up		Him	8,856 down	303,527 down	4,905 down	168,124 down
CG17192	97,848 up	234,574 up	5,096 up	12,217 up		CG6123	2,361 down	2,906 down	2,060 down	2,536 down
CG17191	7,919 up	8,346 up	8,042 up	8,475 up		CG6481	3,985 down	3,324 down	3,433 down	2,864 down
spn-D	146,447 up	117,027 up	6,115 up	4,886 up		Cyp308a1	23,861 down	23,861 down	92,519 down	92,519 down
Gr98c	16,172 up	19,385 up	16,172 up	19,385 up		CG7423	749,835 down	749,835 down	882,585 down	882,585 down
Mst98Cb	24,866 up	89,420 up	24,866 up	89,420 up		Inx5	5,018 down	3,425 down	5,232 down	3,571 down
PH4alphaSG2	7,695 up	7,796 up	8,312 up	8,422 up		CG7914	2,292 down	2,031 down	3,001 down	2,660 down
PH4alphaSG1	7,069 up	7,414 up	7,338 up	7,696 up		Zw	3,174 down	2,970 down	3,085 down	2,888 down
CG15539	23,712 up	21,555 up	40,767 up	37,058 up		fd19B	67,334 down	2,216 down	74,593 down	2,455 down
CG34041	107,162 up	235,495 up	3,057 up	6,719 up		Or19b	2128,842 down	52,089 down	2291,430 down	56,067 down
CG33773	36,747 up	44,047 up	36,747 up	44,047 up		CG15459	38,667 down	38,667 down	21,417 down	21,417 down
CG3669	6,379 up	4,940 up	9,597 up	7,432 up		Obp19d	77,590 down	77,590 down	42,977 down	42,977 down
Tsp42A	27,792 up	33,313 up	27,792 up	33,313 up		RunxA	3,303 down	3,470 down	2,474 down	2,599 down
Cyp6w1	5,205 up	5,413 up	5,142 up	5,348 up		CG1324	3,542 down	79,973 down	2,943 down	66,446 down
CG34215	5,428 up	5,871 up	4,951 up	5,356 up		CG15450	14,358 down	14,358 down	15,905 down	15,905 down
CG11112	33,406 up	40,043 up	33,406 up	40,043 up		CG32523	44,548 down	44,548 down	98,701 down	98,701 down
phr	6,261 up	5,472 up	6,182 up	5,403 up		lcs	6,231 down	4,934 down	7,253 down	5,743 down
sut3	5,490 up	5,864 up	7,134 up	7,620 up		CG1678	92,106 down	7084,202 down	74,564 down	5734,995 down
Lcp1	5,457 up	5,357 up	2,318 up	2,275 up		Cyp6t1	3,985 down	99,477 down	2,452 down	61,222 down
CG30355	5,081 up	4,398 up	3,057 up	2,647 up		CG34334	4,871 down	8,127 down	5,396 down	9,003 down
CG30002	5,167 up	6,194 up	4,578 up	5,488 up		spok	2,389 down	2,165 down	2,631 down	2,384 down
Cyp12d1-p	24,125 up	24,226 up	27,222 up	27,336 up		Dsk	6,763 down	4,137 down	7,135 down	4,365 down
CG13231	5,927 up	6,090 up	21,404 up	21,991 up		TwdlV	4,999 down	4,775 down	4,893 down	4,673 down
CG13230	48,928 up	39,249 up	44,167 up	35,430 up		spartin	8,583 down	13,299 down	8,754 down	13,563 down
Listericin	4,721 up	4,921 up	15,628 up	16,289 up		CG2016	3,839 down	6,102 down	3,134 down	4,982 down
CG34227	26,195 up	28,693 up	23,646 up	25,900 up		Hph	2,149 down	2,137 down	2,206 down	2,195 down
betaTry	7,706 up	7,829 up	8,139 up	8,269 up		mia	2,318 down	3,460 down	2,308 down	3,446 down
CG13193	104,440 up	83,459 up	3,057 up	2,443 up		CG2104	41,351 down	41,351 down	15,269 down	15,269 down
Cyp6g1	16,165 up	17,098 up	18,240 up	19,293 up		Osi6	40,444 down	40,489 down	44,640 down	44,690 down
CG13170	56,055 up	67,191 up	56,055 up	67,191 up		Osi7	7,153 down	11,082 down	6,641 down	10,289 down
Cpr49Ah	34,631 up	41,511 up	34,631 up	41,511 up		Osi9	7,085 down	5,910 down	4,905 down	4,092 down
CG10814	22,507 up	22,016 up	21,768 up	21,293 up		Osi15	9,151 down	844,654 down	6,213 down	573,499 down
DJ-1alpha	4,169 up	3,591 up	5,149 up	4,436 up		Osi19	8,704 down	2,420 down	9,642 down	2,681 down
CG42287	90,610 up	108,611 up	2,038 up	2,443 up		Osi20	145,931 down	2,585 down	161,662 down	2,864 down
Dro	1933,483 up	731,871 up	9,682 up	3,665 up		tRNA,M2,83F	136,421 down	136,421 down	44,449 down	44,449 down
AttA	5,720 up	8,391 up	7,042 up	10,329 up		CG1137	2,656 down	2,216 down	3,924 down	3,274 down
AttB	11,247 up	10,359 up	6,599 up	6,078 up		glob2	3,226 down	2,018 down	4,209 down	2,633 down
CheB53b	64,532 up	77,352 up	64,532 up	77,352 up		CG15177	52,792 down	52,792 down	29,241 down	29,241 down
Amyrel	17,166 up	18,850 up	20,561 up	22,578 up		Ccp84Ae	11,730 down	10,972 down	10,235 down	9,574 down
CG10931	19,117 up	68,745 up	19,117 up	68,745 up		Ccp84Ad	3,042 down	2,899 down	2,865 down	2,730 down
CG14488	4,516 up	2,706 up	4,077 up	2,443 up		Ccp84Ac	3,301 down	2,753 down	4,013 down	3,348 down
Tango8	26,896 up	18,479 up	16,551 up	11,371 up		Ccp84Ab	3,410 down	3,447 down	3,086 down	3,119 down
CG16836	4,046 up	2,481 up	8,765 up	5,375 up		Ccp84Aa	5,476 down	5,428 down	5,165 down	5,119 down
CG17669	4,725 up	5,012 up	3,599 up	3,817 up		CG14610	39,581 down	39,581 down	43,848 down	43,848 down
Obp56a	4,159 up	4,298 up	3,754 up	3,880 up		CG10032	43,233 down	43,233 down	23,946 down	23,946 down
Obp56e	5,363 up	5,393 up	9,682 up	9,737 up		Rtnl2	22,883 down	22,883 down	50,699 down	50,699 down
CG16898	5,482 up	5,081 up	5,656 up	5,242 up		CG7900	3,011 down	3,140 down	2,973 down	3,100 down
CG34199	68,544 up	41,080 up	68,544 up	41,080 up		CG18249	3,542 down	2,216 down	3,924 down	2,455 down
CG17974	4,516 up	9,474 up	101,762 up	213,462 up		CG11672	3,149 down	3,156 down	3,268 down	3,275 down
CG30286	33,512 up	40,170 up	33,512 up	40,170 up		Or85b	14,982 down	14,982 down	16,597 down	16,597 down
CG33225	6,022 up	4,951 up	5,436 up	4,469 up		Or85c	3,542 down	2,955 down	3,924 down	3,274 down
CG34040	11,291 up	12,181 up	3,397 up	3,665 up		CG31259	2,772 down	2,391 down	2,612 down	2,253 down
comr	11,005 up	13,192 up	11,005 up	13,192 up		CG34301	2,007 down	2,147 down	2,024 down	2,165 down
CG44163	111,168 up	199,880 up	111,168 up	199,880 up		Ir85a	3,247 down	4,063 down	2,616 down	3,274 down
pgc	275,606 up	440,478 up	3,057 up	4,886 up		CG11977	21,302 down	21,302 down	23,598 down	23,598 down
CG13538	6,774 up	8,120 up	3,057 up	3,665 up		Ada	4,723 down	3,476 down	4,120 down	3,033 down
CG3092	95,036 up	45,566 up	5,096 up	2,443 up		CG8420	4,949 down	4,679 down	5,078 down	4,801 down
CG13560	30,289 up	28,164 up	35,153 up	32,687 up		GstZ1	3,623 down	3,022 down	5,083 down	4,241 down
CG34105	76,326 up	81,249 up	90,853 up	96,713 up		CG8147	18,072 down	20,102 down	15,513 down	17,256 down
CG12491	76,326 up	81,249 up	90,853 up	96,713 up		CG5361	97,634 down	5,910 down	67,600 down	4,092 down
CG11300	15,042 up	14,363 up	17,539 up	16,748 up		CG12420	2,745 down	2,290 down	2,796 down	2,332 down
CG43776	48,815 up	29,256 up	48,815 up	29,256 up		CG34107	4,096 down	6,834 down	4,292 down	7,161 down
CG13581	31,648 up	37,935 up	31,648 up	37,935 up		CG6293	2,437 down	2,258 down	2,518 down	2,333 down
CG3565	26,998 up	64,723 up	26,998 up	64,723 up		CG12592	1065,051 down	1065,051 down	952,118 down	952,118 down
Hsp60B	10,191 up	12,216 up	10,191 up	12,216 up		CG14689	12,004 down	12,004 down	13,298 down	13,298 down
CG3544	92,349 up	69,185 up	8,154 up	6,108 up		CG14693	15,342 down	51,198 down	12,554 down	41,895 down
Iris	12,433 up	29,806 up	12,433 up	29,806 up		Cad86C	2,425 down	2,889 down	2,531 down	3,015 down
CG5561	21,616 up	25,910 up	21,616 up	25,910 up		CG14694	2,297 down	2,044 down	2,498 down	2,223 down
Nplp4	15,836 up	15,706 up	14,416 up	14,298 up		Ugt86De	4,793 down	3,812 down	5,567 down	4,428 down
lectin-22C	476,046 up	510,554 up	19,365 up	20,769 up		Ugt35b	12,841 down	7,142 down	18,641 down	10,367 down
Or23a	17,406 up	20,864 up	17,406 up	20,864 up		scpr-A	21,237 down	2,214 down	27,471 down	2,864 down
CG15404	53,776 up	128,920 up	53,776 up	128,920 up		CG14708	28,437 down	28,437 down	31,502 down	31,502 down
CG31776	94,343 up	62,825 up	94,343 up	62,825 up		CG14717	19,081 down	19,081 down	21,138 down	21,138 down
CG16704	7,836 up	7,352 up	7,322 up	6,869 up		CG31358	22,140 down	616,641 down	23,546 down	655,791 down
Acp24A4	5,645 up	5,413 up	418,642 up	401,448 up		CG4702	5,196 down	6,056 down	4,299 down	5,010 down
Jon25Bii	4,993 up	4,995 up	5,422 up	5,424 up		CG4830	2,306 down	2,236 down	2,326 down	2,255 down
Jon25Bi	5,971 up	5,998 up	6,335 up	6,363 up		CG4860	4,358 down	4,121 down	5,117 down	4,838 down
CG14000	33,155 up	19,871 up	33,155 up	19,871 up		CG12256	2,898 down	4,433 down	3,121 down	4,774 down
CG31636	4,453 up	5,113 up	4,522 up	5,192 up		CG4115	2,286 down	2,213 down	2,345 down	2,270 down
CG17375	210,746 up	63,153 up	8,154 up	2,443 up		Hug	4,200 down	4,893 down	3,712 down	4,324 down
Uro	1873,809 up	2111,302 up	1873,809 up	2111,302 up		CG14395	3,025 down	2,524 down	2,943 down	2,455 down
CG9463	5,972 up	5,884 up	6,000 up	5,911 up		CG11656	4,301 down	4,186 down	3,363 down	3,274 down
CG42710	78,278 up	187,659 up	78,278 up	187,659 up		CG8630	3,020 down	2,926 down	3,103 down	3,006 down
CG42847	46,581 up	167,505 up	46,581 up	167,505 up		CG44142	69,739 down	69,739 down	77,257 down	77,257 down
Cyp4e3	7,475 up	7,560 up	6,523 up	6,597 up		CG14369	8,265 down	4,965 down	8,720 down	5,238 down
CG13135	48,552 up	57,295 up	65,741 up	77,580 up		CG10841	16,082 down	16,082 down	35,632 down	35,632 down
CG17108	6,323 up	6,361 up	8,154 up	8,203 up		ninaB	4,572 down	5,656 down	4,243 down	5,249 down
CG17140	4,516 up	9,474 up	73,088 up	153,315 up		Cht5	3,792 down	3,628 down	3,739 down	3,576 down
CG17139	58,192 up	69,753 up	58,192 up	69,753 up		Crz	2,159 down	2,156 down	2,298 down	2,294 down
CG14071	48,281 up	57,873 up	48,281 up	57,873 up		natalisin	10,683 down	28,494 down	10,001 down	26,675 down
CG7309	12,503 up	14,987 up	12,503 up	14,987 up		CG34273	3,228 down	4,245 down	3,080 down	4,050 down
lectin-33A	12,420 up	8,120 up	3,737 up	2,443 up		CG3984	2,224 down	2,412 down	2,265 down	2,456 down
CG6287	5,214 up	5,323 up	5,558 up	5,674 up		CG6118	4,822 down	5,450 down	3,665 down	4,143 down
CG31704	6,022 up	8,571 up	4,077 up	5,803 up		Act88F	2,486 down	2,327 down	2,678 down	2,506 down
CG42751	150,330 up	360,391 up	150,330 up	360,391 up		Trissin	12,398 down	10,343 down	12,754 down	10,640 down
CG31862	72,290 up	173,303 up	72,290 up	173,303 up		CG44013	4,782 down	4,987 down	5,984 down	6,241 down
CG17010	61,530 up	110,631 up	2,038 up	3,665 up		CG45105	3,084 down	2,419 down	2,948 down	2,313 down
Vha68-3	1724,761 up	1204,211 up	98,867 up	69,028 up		CG31088	87,434 down	87,434 down	193,719 down	193,719 down
CG15293	5,020 up	5,081 up	6,734 up	6,816 up		mtSSB	2,245 down	2,080 down	2,170 down	2,011 down
CG34166	6,562 up	6,767 up	5,869 up	6,052 up		CG31279	2,387 down	37,665 down	2,189 down	34,546 down
CG18636	56,696 up	22,653 up	56,696 up	22,653 up		Cad89D	6,199 down	18,298 down	9,811 down	28,958 down
ZnT35C	5,501 up	5,710 up	5,428 up	5,635 up		Scp2	2,612 down	2,876 down	2,601 down	2,864 down
CG4892	34,631 up	83,022 up	34,631 up	83,022 up		CG14907	2,380 down	2,118 down	2,406 down	2,141 down
CG31817	5,645 up	4,060 up	5,096 up	3,665 up		CG34278	86,792 down	6240,139 down	80,451 down	5784,208 down
CG33552	41,864 up	50,181 up	41,864 up	50,181 up		CG45079	2,103 down	3,509 down	2,575 down	4,297 down
CG15145	90,506 up	18,081 up	12,231 up	2,443 up		beat-IIb	2,389 down	2,202 down	2,302 down	2,122 down
CG42634	230,071 up	137,888 up	230,071 up	137,888 up		CG42798	597,764 down	2,462 down	860,865 down	3,546 down
CG42635	596,801 up	655,749 up	596,801 up	655,749 up		CG42834	3,188 down	2,216 down	3,335 down	2,319 down
CG31740	533,431 up	255,761 up	533,431 up	255,761 up		CG34281	2,206 down	2,401 down	2,428 down	2,642 down
ninaD	7,139 up	7,116 up	6,888 up	6,867 up		CG14324	2,294 down	2,401 down	2,393 down	2,504 down
CG31741	11,667 up	12,632 up	416,770 up	451,221 up		CG14326	3,577 down	3,603 down	3,509 down	3,535 down
CG15155	4,516 up	5,403 up	2,038 up	2,438 up		TyrR	2,656 down	2,895 down	2,699 down	2,942 down
CG10700	97,993 up	176,191 up	2,038 up	3,665 up		CG7669	2,460 down	18,471 down	2,071 down	15,551 down
CG17018	4,252 up	4,360 up	2,504 up	2,567 up		Vha100-4	2,356 down	2,320 down	2,406 down	2,368 down
CG34454	6,210 up	6,015 up	11,211 up	10,859 up		CG14304	2,462 down	3,118 down	2,685 down	3,400 down
CG34453	5,645 up	3,609 up	3,822 up	2,443 up		CG34282	2,346 down	2,169 down	2,328 down	2,153 down
ttm2	5,645 up	10,827 up	2,548 up	4,886 up		CG6026	3,472 down	4,264 down	3,634 down	4,463 down
Reg-2	5,578 up	5,597 up	5,942 up	5,962 up		CG3739	6,199 down	2,585 down	5,886 down	2,455 down
LysD	5,223 up	5,578 up	5,332 up	5,694 up		CG6300	49,032 down	79,178 down	48,337 down	78,055 down
LysS	6,759 up	7,583 up	6,165 up	6,918 up		CG11659	4,441 down	3,310 down	4,140 down	3,086 down
CG1139	4,862 up	5,467 up	3,873 up	4,355 up		CG4562	2,134 down	2,209 down	2,165 down	2,241 down
CG14957	4,567 up	4,423 up	4,384 up	4,247 up		Ir92a	51,765 down	51,765 down	47,787 down	47,787 down
CG33764	4,516 up	2,706 up	4,077 up	2,443 up		Cpr92F	3,809 down	3,656 down	3,632 down	3,486 down
CG11353	5,391 up	4,575 up	5,957 up	5,055 up		CG4000	2,900 down	2,815 down	2,723 down	2,643 down
CG13716	4,516 up	2,706 up	224,221 up	134,383 up		Takl1	3,427 down	3,679 down	3,838 down	4,119 down
CG14823	4,353 up	4,914 up	2,824 up	3,188 up		CG15695	3,204 down	3,360 down	3,655 down	3,834 down
CG42660	46,255 up	55,444 up	46,255 up	55,444 up		rtet	2,364 down	2,393 down	2,555 down	2,586 down
mthl6	13,751 up	32,967 up	13,751 up	32,967 up		e	2,747 down	2,559 down	2,626 down	2,447 down
Cyp4d8	4,516 up	4,398 up	4,077 up	3,970 up		CG5892	2,470 down	2,387 down	2,503 down	2,420 down
CG7387	4,516 up	2,706 up	58,795 up	35,238 up		CG6475	25,683 down	7,142 down	24,527 down	6,820 down
Jon66Cii	5,464 up	4,747 up	4,182 up	3,634 up		CG7922	3,218 down	3,149 down	3,446 down	3,372 down
CG32024	283,480 up	453,063 up	9,173 up	14,660 up		CG15497	2,420 down	2,216 down	2,965 down	2,715 down
CG13308	10,914 up	13,985 up	9,852 up	12,624 up		CG31233	2,661 down	2,584 down	2,644 down	2,567 down
CG4461	131,632 up	39,445 up	131,632 up	39,445 up		CG31198	2,047 down	2,048 down	2,086 down	2,086 down
CG18179	7,515 up	7,577 up	7,889 up	7,954 up		Gr93b	44,379 down	2,216 down	49,163 down	2,455 down
CG18180	7,216 up	7,730 up	7,672 up	8,218 up		Gr93c	2,361 down	117,750 down	2,616 down	130,444 down
CG6168	4,140 up	8,571 up	2,802 up	5,803 up		CG5326	3,355 down	3,379 down	3,405 down	3,429 down
CG12520	4,536 up	4,514 up	2,793 up	2,780 up		bond	2,842 down	3,018 down	2,933 down	3,114 down
CG14105	4,808 up	5,067 up	4,353 up	4,587 up		CG5278	3,785 down	3,856 down	3,765 down	3,835 down
CG17362	10,040 up	10,353 up	9,963 up	10,274 up		CG33110	3,869 down	3,573 down	4,092 down	3,779 down
CG9040	12,725 up	14,077 up	11,604 up	12,837 up		CG4725	2,139 down	2,140 down	2,144 down	2,146 down
CG7768	4,798 up	3,552 up	3,850 up	2,850 up		CG43093	48,017 down	48,017 down	53,193 down	53,193 down
CG12310	9,271 up	9,671 up	9,189 up	9,585 up		CG7031	49,262 down	4,925 down	35,472 down	3,546 down
CG13460	10,279 up	11,267 up	10,825 up	11,865 up		CG34375	2,595 down	2,522 down	2,499 down	2,429 down
CG7804	6,774 up	5,413 up	6,115 up	4,886 up		CG6733	4,517 down	3,840 down	4,595 down	3,907 down
CG13050	4,516 up	5,413 up	183,737 up	220,239 up		CG6738	54,991 down	27,042 down	47,681 down	23,447 down
PGRP-SB1	4,462 up	3,802 up	4,229 up	3,604 up		CG6763	6,665 down	7,414 down	6,517 down	7,250 down
CG13724	12,004 up	14,389 up	12,004 up	14,389 up		CG17083	13,107 down	10,935 down	13,343 down	11,131 down
CG6052	11,665 up	4,661 up	11,665 up	4,661 up		CG10175	3,232 down	3,075 down	3,305 down	3,144 down
CG42815	5,013 up	5,290 up	4,791 up	5,055 up		CG16732	2,309 down	2,721 down	2,770 down	3,264 down
Ir75a	4,516 up	2,706 up	4,077 up	2,443 up		CG10168	12,398 down	7,757 down	14,607 down	9,139 down
CG32189	6,868 up	7,288 up	6,637 up	7,043 up		CG10182	3,510 down	3,098 down	3,414 down	3,013 down
CG32198	210,959 up	216,325 up	108246,828 up	111000,579 up		CG33337	25,810 down	25,121 down	29,293 down	28,511 down
CG6434	405,536 up	586,473 up	405,536 up	586,473 up		CG13822	9,421 down	6,970 down	10,019 down	7,412 down
Spn77Bc	8,129 up	10,556 up	5,241 up	6,806 up		Lsd-1	2,140 down	2,139 down	2,192 down	2,191 down
in	7,369 up	6,767 up	4,595 up	4,220 up		CG12268	2,098 down	2,087 down	2,099 down	2,088 down
CG5078	14,764 up	17,697 up	14,764 up	17,697 up		CG13606	4,977 down	4,848 down	4,838 down	4,713 down
CG12983	5,986 up	7,175 up	5,986 up	7,175 up		Orct2	2,586 down	2,702 down	2,465 down	2,576 down
CG43218	9,315 up	9,474 up	9,610 up	9,773 up		Orct	2,429 down	3,204 down	2,144 down	2,828 down
Sfp79B	183,737 up	220,239 up	183,737 up	220,239 up		CG13622	333,556 down	11,821 down	461,893 down	16,370 down
CG33766	36,952 up	132,881 up	36,952 up	132,881 up		CG13618	2,930 down	2,667 down	2,934 down	2,671 down
CG14448	64,218 up	38,488 up	64,218 up	38,488 up		CG43222	3,896 down	4,063 down	3,335 down	3,478 down
						Ets96B	2,267 down	2,781 down	2,055 down	2,522 down
						CG13634	4,428 down	7,388 down	2,452 down	4,092 down
						CG13641	6,644 down	6,345 down	6,800 down	6,494 down
						CG13643	2,287 down	2,440 down	2,275 down	2,428 down
						CG13658	6,185 down	6,098 down	6,505 down	6,414 down
						CG11893	3,438 down	2,724 down	4,425 down	3,505 down
						CG31097	3,190 down	4,421 down	3,476 down	4,818 down
						CG31370	3,325 down	3,198 down	3,884 down	3,736 down
						CG10550	9,032 down	9,881 down	9,150 down	10,009 down
						tobi	2,041 down	2,358 down	2,452 down	2,833 down
						CG31437	2,656 down	198,206 down	3,924 down	292,763 down
						Muc96D	5,350 down	6,413 down	5,674 down	6,802 down
						E[spl]m4-BFM	3,453 down	2,881 down	3,433 down	2,864 down
						E[spl]m5-HLH	9,446 down	2,955 down	6,867 down	2,148 down
						E[spl]m6-BFM	3,011 down	6,280 down	3,924 down	8,185 down
						CG14551	2,066 down	5,171 down	2,943 down	7,366 down
						CG31324	3,170 down	3,099 down	3,308 down	3,233 down
						CG6142	2,467 down	2,494 down	2,681 down	2,710 down
						TwdlM	4,569 down	4,342 down	4,250 down	4,039 down
						TwdlB	4,818 down	4,882 down	4,596 down	4,656 down
						TwdlL	4,146 down	4,141 down	3,991 down	3,986 down
						CG6296	6,987 down	5,665 down	7,712 down	6,253 down
						RYa-R	2,180 down	2,340 down	2,533 down	2,719 down
						CG3348	3,604 down	3,854 down	3,699 down	3,955 down
						Cyp6a18	4,223 down	4,404 down	4,211 down	4,391 down
						Gr98a	29,888 down	29,888 down	49,665 down	49,665 down
						CG43139	3,053 down	2,736 down	4,093 down	3,668 down
						CG5402	11,564 down	9,430 down	12,168 down	9,923 down
						CG12885	3,177 down	3,118 down	2,931 down	2,876 down
						mil	41,254 down	41,254 down	22,850 down	22,850 down
						Gp93	2,293 down	2,323 down	2,374 down	2,405 down
						CG34354	2,465 down	2,690 down	2,386 down	2,604 down
						CG1894	2,656 down	11,082 down	2,943 down	12,277 down
						CG9988	4,951 down	4,130 down	4,994 down	4,166 down
						CG31050	71,440 down	71,440 down	237,424 down	237,424 down
						CG33346	5,136 down	2,678 down	4,709 down	2,455 down
						CG10000	3,054 down	2,496 down	3,004 down	2,455 down
						CG11898	3,193 down	2,505 down	3,344 down	2,623 down
						stg	2,321 down	2,824 down	2,308 down	2,807 down
						CG31041	2,633 down	2,162 down	2,843 down	2,334 down
						CG7568	2,361 down	4,848 down	2,354 down	4,833 down
						CG15506	3,460 down	3,117 down	3,779 down	3,404 down
						fig	2,334 down	3,571 down	2,497 down	3,819 down
						sro	4,428 down	2,350 down	4,625 down	2,455 down
						CG7829	23,063 down	23,063 down	25,549 down	25,549 down
						neo	3,068 down	2,246 down	3,080 down	2,255 down
						CG15517	2,767 down	2,638 down	2,207 down	2,104 down
						CG15515	2,300 down	2,353 down	2,215 down	2,266 down
						Capa	3,763 down	2,843 down	3,944 down	2,980 down
						CG7912	2,125 down	2,290 down	2,152 down	2,319 down
						Ppi1	6,874 down	6,874 down	22,845 down	22,845 down
						CG31029	7,793 down	10,836 down	9,026 down	12,550 down
						CG9682	2,143 down	2,042 down	2,277 down	2,169 down
						Jon99Fi	3,306 down	3,198 down	3,109 down	3,007 down
						Spn100A	2,649 down	2,117 down	2,538 down	2,029 down
						CG15544	2,604 down	2,530 down	2,885 down	2,803 down
						Cyp4c3	2,171 down	2,183 down	2,118 down	2,129 down
						CG33483	4,666 down	2,611 down	4,596 down	2,572 down
						Aph-4	2,158 down	2,151 down	2,190 down	2,183 down
						CG15563	2,361 down	2,728 down	2,888 down	3,336 down
						CG15564	2,437 down	2,818 down	2,528 down	2,923 down
						ppk24	5,018 down	2,512 down	5,232 down	2,619 down
						CG31002	3,321 down	2,902 down	3,121 down	2,728 down
						CG11333	5,092 down	8,496 down	6,131 down	10,231 down
						mey	2,131 down	2,227 down	2,136 down	2,232 down
						nyo	2,371 down	2,452 down	2,373 down	2,455 down
						CG2187	3,505 down	3,254 down	3,641 down	3,381 down
						Ir100a	5,313 down	4,433 down	5,886 down	4,911 down
						CG1971	2,252 down	3,758 down	4,574 down	7,632 down
						Map205	36,369 down	60,812 down	40,106 down	67,061 down
						scaf	2,499 down	2,609 down	2,468 down	2,577 down
						Or42b	2,656 down	2,216 down	3,924 down	3,274 down
						CG3270	2,429 down	2,424 down	2,393 down	2,389 down
						Spn43Aa	3,289 down	3,001 down	2,887 down	2,634 down
						Spn43Ad	2,257 down	2,483 down	2,106 down	2,317 down
						CG11060	16,571 down	16,571 down	18,358 down	18,358 down
						Or43a	15,538 down	15,538 down	17,213 down	17,213 down
						CG1850	3,099 down	5,171 down	2,452 down	4,092 down
						CG43341	2,066 down	2,002 down	2,289 down	2,217 down
						CG2065	2,324 down	2,112 down	2,312 down	2,100 down
						cn	2,616 down	2,873 down	2,395 down	2,630 down
						CG18853	5600,764 down	5600,764 down	4438,093 down	4438,093 down
						CG30379	19,790 down	19,790 down	21,924 down	21,924 down
						CG14763	3,356 down	2,799 down	3,356 down	2,800 down
						CG8708	2,688 down	2,964 down	2,536 down	2,796 down
						CG14756	19,448 down	16,901 down	19,543 down	16,983 down
						CG14760	3,985 down	4,433 down	4,414 down	4,911 down
						Lcp3	17,712 down	7,388 down	21,584 down	9,003 down
						Mal-A5	5,713 down	4,915 down	5,321 down	4,578 down
						Cyp6a13	2,160 down	2,423 down	2,111 down	2,367 down
						PGRP-SC1a	4,934 down	3,842 down	5,363 down	4,175 down
						PGRP-SC1b	346,446 down	8,127 down	244,232 down	5,729 down
						CG13749	2,656 down	2,216 down	2,452 down	2,046 down
						Np	7,232 down	6,033 down	6,377 down	5,320 down
						CG8197	45,294 down	2,216 down	66,903 down	3,274 down
						CG8083	2,983 down	2,845 down	3,128 down	2,984 down
						CG13742	8,852 down	8,616 down	11,071 down	10,775 down
						CG12158	94,485 down	94,485 down	104,670 down	104,670 down
						l[2]03659	2,168 down	2,089 down	2,233 down	2,152 down
						CG13955	5,904 down	4,925 down	3,597 down	3,001 down
						FMRFa	2,733 down	3,085 down	2,132 down	2,407 down
						Prx2540-2	3,847 down	3,789 down	3,654 down	3,599 down
						CG11825	3,617 down	3,597 down	3,800 down	3,778 down
						Prx2540-1	3,172 down	3,528 down	3,149 down	3,501 down
						CG12896	88,444 down	128,406 down	85,593 down	124,268 down
						CG30016	3,032 down	2,878 down	3,151 down	2,991 down
						Cyp12d1-d	2,402 down	2,566 down	2,358 down	2,520 down
						CG13217	2,806 down	2,862 down	2,696 down	2,750 down
						CG43114	2,763 down	2,785 down	2,373 down	2,392 down
						sha	6,420 down	10,713 down	6,867 down	11,459 down
						tRNA,M2,48Ba	136,421 down	136,421 down	44,449 down	44,449 down
						tRNA,M2,48Bb	136,421 down	136,421 down	44,449 down	44,449 down
						Tret1-1	2,035 down	2,062 down	2,077 down	2,105 down
						TwdlBeta	4,871 down	4,063 down	3,924 down	3,274 down
						Damm	2,207 down	2,360 down	2,512 down	2,685 down
						CG8407	2,302 down	2,401 down	2,158 down	2,250 down
						CG13168	2,187 down	2,540 down	2,378 down	2,761 down
						CG13159	11,734 down	3,915 down	13,122 down	4,378 down
						Cpr49Aa	11,956 down	8,549 down	14,553 down	10,406 down
						CG33627	31,837 down	31,837 down	35,269 down	35,269 down
						CG13157	3,864 down	2,728 down	3,210 down	2,266 down
						CG30334	2,840 down	3,509 down	2,561 down	3,164 down
						CG8550	4,073 down	2,427 down	6,082 down	3,624 down
						CG8785	2,408 down	2,312 down	2,430 down	2,333 down
						wuc	128,279 down	128,279 down	189,477 down	189,477 down
						CG13325	2,671 down	2,624 down	2,635 down	2,588 down
						link	2,929 down	4,538 down	2,113 down	3,274 down
						Cpr50Cb	3,141 down	3,331 down	2,761 down	2,928 down
						CG6553	6,325 down	3,078 down	6,166 down	3,001 down
						beta4GalNAcTA	2,539 down	2,738 down	2,694 down	2,906 down
						CG34444	59,372 down	59,372 down	65,772 down	65,772 down
						Obp50c	4,428 down	3,694 down	4,905 down	4,092 down
						CG17386	3,414 down	3,329 down	3,236 down	3,155 down
						CG30076	6,199 down	92,985 down	7,848 down	117,725 down
						Adgf-E	10,848 down	10,848 down	12,017 down	12,017 down
						CG30480	2,396 down	2,322 down	2,752 down	2,667 down
						Cyp6a8	2,869 down	2,881 down	3,012 down	3,025 down
						CG8102	24,806 down	24,806 down	13,740 down	13,740 down
						Ir52b	19,625 down	19,625 down	10,870 down	10,870 down
						CG30090	3,169 down	3,349 down	4,440 down	4,692 down
						CG33460	2,952 down	2,770 down	4,360 down	4,092 down
						CG30080	2,361 down	2,955 down	5,559 down	6,957 down
						Jhe	4,472 down	2,984 down	4,709 down	3,143 down
						CG30095	27,246 down	27,246 down	60,368 down	60,368 down
						S-Lap8	32,849 down	2,216 down	36,390 down	2,455 down
						DAT	2,040 down	2,024 down	2,172 down	2,156 down
						CG34458	6,199 down	5,171 down	4,905 down	4,092 down
						Sfp53D	7,085 down	2,955 down	4,905 down	2,046 down
						CG15617	3,365 down	2,005 down	5,886 down	3,507 down
						Acp53Ea	290,483 down	290,483 down	268,165 down	268,165 down
						Vkor	5,313 down	4,433 down	5,886 down	4,911 down
						CG15919	105,551 down	105,551 down	58,464 down	58,464 down
						CG6472	2,170 down	2,006 down	2,228 down	2,059 down
						CG17290	3,778 down	3,776 down	3,724 down	3,723 down
						CG30458	3,668 down	3,718 down	3,279 down	3,323 down
						CG30101	2,962 down	2,608 down	2,805 down	2,470 down
						robls54B	2,656 down	2,216 down	2,943 down	2,455 down
						Muc55B	2,306 down	2,245 down	2,325 down	2,262 down
						CG10911	2,090 down	2,057 down	2,206 down	2,171 down
						CG34386	3,166 down	2,681 down	3,198 down	2,708 down
						CG5756	3,285 down	3,659 down	3,679 down	4,098 down
						CG14502	2,656 down	4,433 down	2,943 down	4,911 down
						CG18537	61,990 down	61,990 down	68,673 down	68,673 down
						GstE10	2,541 down	2,357 down	2,557 down	2,372 down
						GstE4	2,322 down	2,370 down	2,113 down	2,158 down
						Jheh3	2,009 down	2,019 down	2,045 down	2,056 down
						CG10474	15,748 down	16,788 down	14,162 down	15,096 down
						CG34045	3,148 down	2,364 down	4,033 down	3,028 down
						CG10073	2,195 down	2,175 down	2,341 down	2,320 down
						CG10081	55,908 down	38,868 down	58,015 down	40,333 down
						Ir56c	20,627 down	20,627 down	11,425 down	11,425 down
						CG18367	3,542 down	8,866 down	4,221 down	10,566 down
						CG15125	3,623 down	3,324 down	3,032 down	2,782 down
						Obp56b	2,423 down	3,344 down	2,296 down	3,169 down
						CG11041	2,324 down	2,068 down	3,065 down	2,728 down
						Cpr56F	2,635 down	2,622 down	2,485 down	2,472 down
						CG13430	5,199 down	5,377 down	5,341 down	5,523 down
						CG13436	2,403 down	2,339 down	2,990 down	2,910 down
						CG34201	3,542 down	4,433 down	2,616 down	3,274 down
						CG34202	137,837 down	137,837 down	152,696 down	152,696 down
						CG13443	93,836 down	2,585 down	163,353 down	4,501 down
						CG43677	31,665 down	31,665 down	140,315 down	140,315 down
						CG15225	25,920 down	25,920 down	28,715 down	28,715 down
						CG17999	2,052 down	2,003 down	2,079 down	2,030 down
						CG9993	2,054 down	2,043 down	2,200 down	2,188 down
						CG9394	2,127 down	2,164 down	2,166 down	2,203 down
						CG34203	6,420 down	5,356 down	7,848 down	6,548 down
						CG30287	41,109 down	41,109 down	91,082 down	91,082 down
						CG30283	3,479 down	3,125 down	3,644 down	3,274 down
						CG10440	2,315 down	2,422 down	2,276 down	2,381 down
						CG42364	10,627 down	3,546 down	12,754 down	4,256 down
						HmgZ	2,208 down	2,126 down	2,216 down	2,134 down
						LBR	2,599 down	2,467 down	2,460 down	2,335 down
						CG13488	5,077 down	4,887 down	4,840 down	4,659 down
						CG13494	96,827 down	96,827 down	53,633 down	53,633 down
						Gr58b	4,428 down	71,614 down	2,943 down	47,600 down
						CG30401	10,184 down	8,496 down	10,301 down	8,594 down
						CG30280	10,849 down	10,797 down	6,622 down	6,591 down
						CG30281	2,214 down	4,925 down	2,084 down	4,638 down
						CG34206	3,542 down	84,899 down	4,905 down	117,565 down
						CG3292	17,919 down	26,381 down	16,678 down	24,555 down
						CG3290	32,605 down	32,605 down	20,066 down	20,066 down
						CG3264	3225,240 down	108,611 down	3346,073 down	112,680 down
						Oatp58Db	2,554 down	2,518 down	2,943 down	2,901 down
						CG34208	4,428 down	5,541 down	3,597 down	4,501 down
						CG10344	4,659 down	4,584 down	4,894 down	4,816 down
						ppk12	3,837 down	2,401 down	3,924 down	2,455 down
						CG45062	6,199 down	51,580 down	6,867 down	57,141 down
						CG3927	16,827 down	8,422 down	12,754 down	6,384 down
						CG4269	2,491 down	2,222 down	2,777 down	2,477 down
						CG30196	2,267 down	2,300 down	2,446 down	2,482 down
						CycB	2,366 down	2,116 down	2,368 down	2,118 down
						CG30272	3,317 down	3,492 down	3,533 down	3,720 down
						CG9896	2,403 down	2,534 down	2,307 down	2,432 down
						PPO3	3,099 down	5,171 down	5,886 down	9,822 down
						CG13544	15,918 down	15,918 down	17,634 down	17,634 down
						CG43207	158,326 down	158,326 down	87,697 down	87,697 down
						CG9899	2,952 down	3,694 down	3,597 down	4,501 down
						CG9861	6,516 down	6,516 down	28,874 down	28,874 down
						CG3502	2,933 down	3,263 down	3,372 down	3,751 down
						CG30411	2,457 down	2,374 down	2,417 down	2,335 down
						CG9815	2,688 down	2,672 down	2,857 down	2,840 down
						ppk3	2,214 down	2,111 down	2,452 down	2,338 down
						Gr59e	6,199 down	5,171 down	2,943 down	2,455 down
						CG17662	2,940 down	2,452 down	2,747 down	2,291 down
						St3	3,053 down	3,218 down	2,791 down	2,942 down
						PHDP	2,361 down	3,283 down	2,354 down	3,274 down
						CG13565	4,513 down	3,380 down	5,045 down	3,778 down
						CG3121	24,787 down	2,216 down	36,612 down	3,274 down
						CG13563	2,853 down	2,142 down	3,379 down	2,537 down
						CG13577	3,036 down	2,955 down	2,943 down	2,864 down
						CG44812	10,627 down	8,866 down	5,886 down	4,911 down
						CG42383	16,548 down	16,548 down	73,328 down	73,328 down
						Ir60b	81,080 down	5,910 down	56,138 down	4,092 down
						Ir60e	40,894 down	40,894 down	11,325 down	11,325 down
						spz6	3,162 down	18,471 down	4,064 down	23,736 down
						Ance-5	2,011 down	2,005 down	2,024 down	2,018 down
						CG34038	3,201 down	3,366 down	3,896 down	4,098 down
						CG11912	2,347 down	2,775 down	2,491 down	2,946 down
						nAChRbeta3	2,667 down	2,471 down	2,442 down	2,263 down
						rempA	2,115 down	2,642 down	2,321 down	2,899 down
						CG12506	2,544 down	2,437 down	2,401 down	2,300 down
						Gr21a	2,656 down	2,607 down	2,698 down	2,648 down
						CG4375	68,918 down	68,918 down	76,348 down	76,348 down
						CG5126	2,257 down	2,222 down	2,071 down	2,039 down
						Gr22f	15,456 down	15,456 down	17,122 down	17,122 down
						Gr22e	8,856 down	7,388 down	4,905 down	4,092 down
						Gr22d	15,111 down	15,111 down	33,480 down	33,480 down
						CG15358	11,513 down	209,217 down	7,848 down	142,628 down
						Kebab	4,424 down	3,697 down	4,905 down	4,099 down
						CG34172	2,656 down	278,956 down	3,924 down	412,038 down
						CG33124	2,001 down	2,028 down	2,008 down	2,035 down
						CG34448	3,247 down	2,031 down	6,867 down	4,297 down
						CG9886	2,046 down	2,052 down	2,160 down	2,166 down
						Gr23a	2,685 down	2,240 down	3,945 down	3,291 down
						CG9961	7,085 down	3,940 down	6,867 down	3,819 down
						daw	2,268 down	2,237 down	2,305 down	2,274 down
						CG18557	5,313 down	102,175 down	7,848 down	150,920 down
						CG3117	50,500 down	50,500 down	37,296 down	37,296 down
						Che-13	2,952 down	2,462 down	3,433 down	2,864 down
						CG3604	2,087 down	2,140 down	2,129 down	2,183 down
						Or24a	3,542 down	2,955 down	4,905 down	4,092 down
						Cyp28d1	2,434 down	2,354 down	2,420 down	2,340 down
						nompC	2,068 down	2,568 down	2,120 down	2,632 down
						CG14014	17,805 down	17,805 down	19,725 down	19,725 down
						Cyp6a16	3,521 down	2,910 down	3,174 down	2,623 down
						Vm26Aa	2,656 down	123,762 down	4,905 down	228,507 down
						CG31642	115,482 down	2,709 down	93,040 down	2,182 down
						Ugt37b1	2,201 down	2,285 down	2,250 down	2,335 down
						Ddr	2,452 down	2,258 down	3,142 down	2,894 down
						ppk7	2,656 down	2,216 down	3,433 down	2,864 down
						CG9505	3,144 down	3,313 down	2,861 down	3,015 down
						slam	3,911 down	4,122 down	3,679 down	3,877 down
						CG42370	3,571 down	3,426 down	3,391 down	3,253 down
						CG11320	4,360 down	3,261 down	4,113 down	3,076 down
						cort	2,361 down	5,910 down	2,943 down	7,366 down
						TTLL3B	3,099 down	2,585 down	2,452 down	2,046 down
						CG31910	111,370 down	111,370 down	74,025 down	74,025 down
						sa	254,699 down	2,216 down	258,643 down	2,250 down
						CG11289	12,005 down	5,633 down	13,517 down	6,343 down
						Spn28B	15,456 down	15,456 down	34,245 down	34,245 down
						CG14538	3,542 down	2,955 down	3,433 down	2,864 down
						lectin-28C	2,656 down	2,585 down	2,943 down	2,864 down
						TwdlE	2,460 down	2,496 down	2,332 down	2,367 down
						CG14275	2,428 down	2,301 down	2,458 down	2,330 down
						CG42819	5,120 down	5,244 down	4,962 down	5,082 down
						CG13385	16,548 down	16,548 down	18,332 down	18,332 down
						CheA29a	32,365 down	32,365 down	71,708 down	71,708 down
						CG43400	3,542 down	3,410 down	3,204 down	3,085 down
						Bace	3,430 down	3,208 down	3,177 down	2,972 down
						CG9525	8,627 down	8,627 down	9,695 down	9,695 down
						CG18088	5,503 down	3,383 down	5,045 down	3,101 down
						CG18661	5,697 down	7,125 down	5,268 down	6,588 down
						Try29F	2,667 down	2,669 down	2,687 down	2,689 down
						Cpr30B	6,199 down	266,276 down	3,924 down	168,561 down
						CG3841	2,538 down	2,388 down	2,872 down	2,702 down
						CG4017	2,787 down	2,258 down	2,510 down	2,034 down
						CG31874	4,428 down	4,925 down	3,433 down	3,819 down
						Ir31a	18,324 down	18,324 down	10,150 down	10,150 down
						CG13144	6,199 down	2,585 down	5,886 down	2,455 down
						CG7384	2,214 down	11,082 down	2,779 down	13,914 down
						Vha16-5	30,196 down	30,196 down	33,451 down	33,451 down
						CG6508	27,632 down	27,632 down	45,916 down	45,916 down
						CG14913	2,214 down	3,694 down	2,943 down	4,911 down
						Mst33A	16,712 down	16,712 down	18,513 down	18,513 down
						CG14946	2,485 down	2,506 down	2,398 down	2,419 down
						CG17211	2,769 down	2,191 down	2,533 down	2,003 down
						Gr33a	2,725 down	2,111 down	3,471 down	2,689 down
						CG5418	3,188 down	3,546 down	4,120 down	4,583 down
						CG5781	7,085 down	2,955 down	6,867 down	2,864 down
						CG15484	3,542 down	2,955 down	2,452 down	2,046 down
						ACXC	5,179 down	5,179 down	5,737 down	5,737 down
						CG5122	4,428 down	23,172 down	2,943 down	15,402 down
						CG5458	2,793 down	2,330 down	2,565 down	2,140 down
						CG10859	4,428 down	93,281 down	6,377 down	134,338 down
						CG33642	31,160 down	31,160 down	34,519 down	34,519 down
						CG31813	9,454 down	11,673 down	8,379 down	10,345 down
						b	4,203 down	2,986 down	4,310 down	3,062 down
						CG16886	2,008 down	2,322 down	2,048 down	2,367 down
						CG4500	4,389 down	4,331 down	4,555 down	4,496 down
						NimC4	2,081 down	4,340 down	2,550 down	5,320 down
						CG43332	17,712 down	186,266 down	12,754 down	134,125 down
						Cpr35B	3,213 down	2,500 down	3,216 down	2,502 down
						CG33648	7,993 down	296,195 down	8,854 down	328,125 down
						CG34165	2,412 down	2,140 down	2,421 down	2,149 down
						CG3491	9,752 down	9,752 down	7,202 down	7,202 down
						mol	2,309 down	2,289 down	2,268 down	2,249 down
						CG15255	3,255 down	3,015 down	3,320 down	3,075 down
						CG11865	48,614 down	48,614 down	26,927 down	26,927 down
						CG42792	6,199 down	5,171 down	7,848 down	6,548 down
						CG44475	71,440 down	71,440 down	237,424 down	237,424 down
						CG31821	2,306 down	2,232 down	2,421 down	2,343 down
						BicC	7,042 down	5,875 down	2,895 down	2,415 down
						CG31807	2,214 down	3,694 down	2,452 down	4,092 down
						CG13284	2,113 down	2,211 down	2,170 down	2,271 down
						CG15142	113,199 down	113,199 down	31,350 down	31,350 down
						CG5681	10,929 down	10,929 down	24,214 down	24,214 down
						CG15153	2,813 down	2,922 down	2,649 down	2,751 down
						CG31789	4,661 down	4,802 down	4,893 down	5,041 down
						robl37BC	3,542 down	202,003 down	4,905 down	279,724 down
						lectin-37Da	2,597 down	2,709 down	3,597 down	3,751 down
						CG10026	3,004 down	3,196 down	3,210 down	3,416 down
						CG10659	6,789 down	10,457 down	6,949 down	10,703 down
						Ugt37a1	2,824 down	3,106 down	2,486 down	2,734 down
						CG31688	2,150 down	2,427 down	2,064 down	2,331 down
						CG31680	39,581 down	39,581 down	43,848 down	43,848 down
						phr6-4	3,883 down	3,008 down	3,773 down	2,923 down
						CheB38b	29,586 down	29,586 down	32,775 down	32,775 down
						CheB38a	29,586 down	29,586 down	65,551 down	65,551 down
						CG9270	2,373 down	2,160 down	2,259 down	2,056 down
						CG33511	3,837 down	195,269 down	2,616 down	133,120 down
						CG9259	17,325 down	11,012 down	17,659 down	11,225 down
						Gr39a	2,988 down	3,632 down	2,823 down	3,431 down
						CG11630	9,269 down	9,269 down	10,268 down	10,268 down
						CG3635	2,696 down	3,374 down	2,125 down	2,660 down
						mthl8	914,955 down	914,955 down	1066,242 down	1066,242 down
						CG1231	2,793 down	2,019 down	4,301 down	3,110 down
						CG13891	405,276 down	8,127 down	122,445 down	2,455 down
						CG34267	3,740 down	3,565 down	3,967 down	3,782 down
						CG34268	5,822 down	5,461 down	5,873 down	5,508 down
						CG13898	38,540 down	38,540 down	42,694 down	42,694 down
						LysX	163,862 down	2,955 down	181,527 down	3,274 down
						CG33965	3,238 down	2,469 down	3,617 down	2,759 down
						CG9134	2,257 down	2,564 down	2,093 down	2,377 down
						scf	2,171 down	2,195 down	2,092 down	2,115 down
						CG9184	23,801 down	20,477 down	23,841 down	20,512 down
						Myo61F	3,099 down	3,157 down	3,139 down	3,198 down
						msd1	5,978 down	3,989 down	5,150 down	3,437 down
						msd5	3,542 down	2,533 down	3,597 down	2,572 down
						CG32320	7,627 down	7,627 down	8,450 down	8,450 down
						CG12011	9,299 down	15,515 down	8,993 down	15,005 down
						Cpr62Bb	3,031 down	2,470 down	2,994 down	2,440 down
						Cpr62Bc	2,591 down	2,479 down	2,317 down	2,217 down
						CG42357	26,035 down	26,035 down	14,421 down	14,421 down
						CG32298	58,289 down	58,289 down	32,286 down	32,286 down
						CG16762	2,287 down	3,159 down	2,043 down	2,822 down
						tRNA,CR32273	40,123 down	40,123 down	44,449 down	44,449 down
						CG32284	2,997 down	2,549 down	2,716 down	2,311 down
						CG33160	15,496 down	15,863 down	15,066 down	15,423 down
						CG32269	8,287 down	5,377 down	10,441 down	6,775 down
						CG12078	23,890 down	23,890 down	26,465 down	26,465 down
						CG12009	22,781 down	19,006 down	17,251 down	14,391 down
						Drsl2	24752,494 down	24752,494 down	24587,357 down	24587,357 down
						Drsl6	80,247 down	80,247 down	88,898 down	88,898 down
						ImpE2	38,525 down	64,280 down	34,011 down	56,749 down
						CG32266	3,749 down	3,363 down	3,532 down	3,169 down
						CG12766	4,855 down	4,872 down	4,987 down	5,004 down
						Gr64f	49,856 down	2,955 down	69,038 down	4,092 down
						mas	4,027 down	2,462 down	5,886 down	3,599 down
						Cpr64Ad	6,152 down	5,420 down	5,548 down	4,888 down
						CG1273	2,926 down	3,303 down	2,004 down	2,262 down
						CG12607	2,606 down	2,648 down	2,401 down	2,440 down
						CG15022	2,336 down	2,757 down	2,215 down	2,615 down
						CG15023	4,344 down	4,263 down	4,287 down	4,208 down
						CG15024	2,817 down	2,697 down	2,855 down	2,734 down
						CG32248	3,069 down	3,195 down	2,575 down	2,680 down
						CG7465	2,109 down	2,147 down	2,044 down	2,081 down
						CG11350	4,834 down	5,567 down	4,064 down	4,680 down
						CG33777	33,861 down	33,861 down	37,512 down	37,512 down
						CG32237	2,324 down	2,279 down	2,280 down	2,237 down
						CG15212	3,833 down	3,761 down	3,696 down	3,627 down
						CG15213	2,624 down	2,403 down	2,658 down	2,434 down
						CG10591	3,744 down	3,561 down	3,304 down	3,143 down
						CG5568	2,214 down	7,388 down	2,452 down	8,185 down
						CG18586	2,679 down	32,457 down	4,946 down	59,926 down
						CG10479	2,487 down	2,444 down	2,200 down	2,161 down
						Lcp65Ag3	78,184 down	79,946 down	81,217 down	83,047 down
						Lcp65Af	2,927 down	2,937 down	2,776 down	2,786 down
						Cpr65Av	2,826 down	2,856 down	2,808 down	2,838 down
						Lcp65Aa	4,736 down	3,934 down	5,103 down	4,239 down
						ndl	3,394 down	3,776 down	4,333 down	4,820 down
						CG32395	31,495 down	31,495 down	34,890 down	34,890 down
						ple	2,364 down	2,425 down	2,369 down	2,430 down
						CG8620	3,497 down	3,021 down	3,621 down	3,127 down
						CG8564	8,137 down	6,788 down	10,465 down	8,730 down
						CG8563	3,645 down	3,517 down	3,517 down	3,394 down
						CG32368	8,265 down	10,343 down	6,867 down	8,594 down
						CG13679	19,300 down	12,557 down	17,452 down	11,354 down
						CG32364	4,175 down	2,438 down	4,485 down	2,619 down
						CG13674	18,977 down	18,471 down	19,902 down	19,371 down
						CG7201	16,930 down	16,930 down	37,512 down	37,512 down
						Cpr66D	3,321 down	2,462 down	3,556 down	2,637 down
						CG13311	3,564 down	2,924 down	3,553 down	2,915 down
						CG34426	3,186 down	3,000 down	3,313 down	3,119 down
						CG13312	59,068 down	45,336 down	57,800 down	44,362 down
						mfr	49,765 down	2,386 down	60,812 down	2,916 down
						CG42526	2,530 down	2,462 down	2,522 down	2,455 down
						CG14177	2,302 down	4,802 down	2,354 down	4,911 down
						CG8177	2,896 down	3,036 down	2,551 down	2,675 down
						Ilp2	6,991 down	5,154 down	7,616 down	5,615 down
						Ilp3	19,484 down	1065,107 down	23,546 down	1287,193 down
						CG42825	2,861 down	2,491 down	3,080 down	2,681 down
						CG6628	5,313 down	2,216 down	5,886 down	2,455 down
						CG8065	19,462 down	19,462 down	43,120 down	43,120 down
						Ir67b	20,375 down	20,375 down	45,145 down	45,145 down
						Ir67c	40,822 down	40,822 down	11,305 down	11,305 down
						CG42831	3,542 down	187,458 down	3,924 down	207,667 down
						Cpr67Fa2	2,761 down	2,690 down	2,478 down	2,414 down
						Cpr67Fb	2,494 down	2,832 down	2,142 down	2,432 down
						CG14147	5,313 down	1141,186 down	5,297 down	1137,787 down
						Elo68alpha	2,495 down	2,147 down	2,378 down	2,046 down
						nol	5,313 down	13,299 down	5,559 down	13,914 down
						CG32074	6,094 down	4,951 down	6,267 down	5,092 down
						CG14143	4,187 down	714,853 down	4,893 down	835,390 down
						CG33500	2,635 down	2,620 down	2,901 down	2,884 down
						Sgs8	4,011 down	4,063 down	4,213 down	4,267 down
						CG33272	3,179 down	3,138 down	3,413 down	3,369 down
						Sgs3	4,723 down	3,940 down	7,848 down	6,548 down
						CG33271	3,734 down	3,363 down	4,129 down	3,718 down
						CG33270	2,408 down	2,234 down	2,622 down	2,432 down
						CG43391	2,182 down	2,128 down	2,224 down	2,169 down
						CG33269	2,322 down	2,181 down	2,487 down	2,336 down
						Muc68Ca	2,072 down	2,410 down	2,017 down	2,347 down
						CG5897	3,078 down	3,268 down	3,690 down	3,918 down
						CG17826	2,400 down	2,320 down	2,595 down	2,508 down
						CG6793	3,133 down	2,614 down	3,396 down	2,833 down
						Ir68b	27,632 down	27,632 down	20,407 down	20,407 down
						CG34241	635,214 down	6,649 down	547,315 down	5,729 down
						Lsp2	3,099 down	10,343 down	3,924 down	13,096 down
						CG10688	2,557 down	2,312 down	2,685 down	2,428 down
						CG32107	2,004 down	2,924 down	2,294 down	3,348 down
						CG14120	2,329 down	2,240 down	2,460 down	2,366 down
						CG14118	2,887 down	2,409 down	3,284 down	2,740 down
						CG32115	15,055 down	12,560 down	11,773 down	9,822 down
						ImpL1	13,712 down	9,947 down	14,373 down	10,427 down
						CG14110	20,496 down	14,961 down	25,508 down	18,620 down
						Hml	2,476 down	2,543 down	2,345 down	2,408 down
						CG13738	5,420 down	5,577 down	5,583 down	5,745 down
						CG6661	60,392 down	60,392 down	11,150 down	11,150 down
						CG8100	27,079 down	27,079 down	29,998 down	29,998 down
						CG43120	7,970 down	6,649 down	17,659 down	14,733 down
						Lk	2,667 down	2,473 down	2,440 down	2,262 down
						CG43680	1288,779 down	2,031 down	2076,672 down	3,274 down
						CG13463	3,795 down	3,551 down	3,976 down	3,720 down
						Best3	43,717 down	2,955 down	72,644 down	4,911 down
						Eip71CD	2,757 down	2,678 down	2,745 down	2,667 down
						obst-H	2,562 down	2,438 down	2,587 down	2,461 down
						CG17026	4,669 down	4,510 down	4,816 down	4,652 down
						CG12272	2,495 down	2,328 down	2,527 down	2,358 down
						tRNA,CR32153	136,421 down	136,421 down	44,449 down	44,449 down
						CG13051	9,651 down	12,110 down	9,097 down	11,414 down
						CG13069	7,523 down	6,924 down	6,556 down	6,034 down
						CG13068	4,891 down	4,366 down	4,327 down	3,863 down
						CG34248	5,010 down	3,843 down	4,725 down	3,624 down
						CG13067	2,125 down	2,070 down	2,106 down	2,051 down
						CG13066	16,180 down	11,892 down	14,557 down	10,699 down
						CG13047	4,107 down	3,613 down	4,059 down	3,571 down
						CG4962	3,671 down	3,549 down	3,325 down	3,214 down
						CG13063	3,565 down	3,368 down	3,499 down	3,307 down
						CG13042	2,850 down	2,818 down	2,238 down	2,212 down
						CG13041	2,929 down	2,868 down	2,831 down	2,772 down
						CG13060	11,745 down	10,792 down	10,632 down	9,769 down
						CG13056	6,465 down	8,989 down	4,905 down	6,820 down
						tRNA,CR32357	136,421 down	136,421 down	44,449 down	44,449 down
						Cpr72Ea	7,232 down	12,067 down	6,540 down	10,913 down
						Cpr72Eb	9,299 down	15,515 down	5,886 down	9,822 down
						Cpr72Ec	7,417 down	11,000 down	7,051 down	10,458 down
						dsx-c73A	16,194 down	9,457 down	15,417 down	9,003 down
						CG13033	3,498 down	3,532 down	3,476 down	3,510 down
						CG4229	2,828 down	2,804 down	2,725 down	2,702 down
						CG32165	939,603 down	31,609 down	429,507 down	14,449 down
						CG9701	2,783 down	2,693 down	3,019 down	2,920 down
						a10	3,188 down	2,270 down	3,728 down	2,655 down
						Ilp8	5,203 down	4,960 down	5,886 down	5,612 down
						brv2	40,354 down	3,694 down	35,763 down	3,274 down
						Eip74EF	3,054 down	3,284 down	2,848 down	3,063 down
						Adgf-A	2,786 down	2,645 down	2,865 down	2,720 down
						CG5506	2,703 down	2,716 down	2,784 down	2,796 down
						CG16775	6,846 down	4,790 down	7,660 down	5,359 down
						CG43174	2,656 down	2,216 down	3,924 down	3,274 down
						Eip75B	2,437 down	2,729 down	2,382 down	2,667 down
						CG34254	110,530 down	110,530 down	61,222 down	61,222 down
						CG6893	23,339 down	23,339 down	25,854 down	25,854 down
						CG6865	3,962 down	3,751 down	3,508 down	3,321 down
						NijB	32,187 down	32,187 down	106,971 down	106,971 down
						CG33255	4,068 down	4,149 down	3,892 down	3,970 down
						CG14095	7,970 down	6,649 down	14,226 down	11,868 down
						CG14096	7,371 down	7,906 down	8,882 down	9,528 down
						CG32214	4,428 down	5,541 down	10,465 down	13,096 down
						CG18294	80,563 down	44,807 down	101,583 down	56,498 down
						CG32213	23,310 down	29,170 down	6,867 down	8,594 down
						Cpr76Bc	5,313 down	2,955 down	4,414 down	2,455 down
						Cpr76Bd	4,821 down	12,068 down	3,161 down	7,912 down
						CG43885	185,971 down	185,971 down	103,009 down	103,009 down
						CG14102	2,509 down	2,093 down	2,779 down	2,319 down
						cyc	2,024 down	2,149 down	2,242 down	2,381 down
						CG17732	2,495 down	2,082 down	3,032 down	2,529 down
						obst-J	2,962 down	2,873 down	2,975 down	2,886 down
						CG13247	2,527 down	2,469 down	2,722 down	2,660 down
						CG10584	4,478 down	5,147 down	4,747 down	5,456 down
						Cpr78Cb	2,539 down	2,386 down	2,855 down	2,683 down
						Edg78E	3,309 down	4,098 down	2,953 down	3,657 down
						CG12971	7,857 down	11,411 down	8,099 down	11,762 down
						CG32437	1322,794 down	1322,794 down	1285,957 down	1285,957 down
						CG32440	408,703 down	408,703 down	905,525 down	905,525 down
						CG32444	5,463 down	4,820 down	5,567 down	4,911 down
						CG14570	2,506 down	2,825 down	2,501 down	2,820 down
						CG14569	2,535 down	2,488 down	2,399 down	2,354 down
						CG14568	6,588 down	6,315 down	5,770 down	5,531 down
						CG14573	6,809 down	8,120 down	6,355 down	7,579 down
						CG14572	2,292 down	2,252 down	2,189 down	2,151 down
						CG14565	4,766 down	4,659 down	4,684 down	4,578 down
						CG14454	3,325 down	3,423 down	3,268 down	3,364 down
						CG32453	3,394 down	3,515 down	3,320 down	3,438 down
						CG40160	2,765 down	2,572 down	2,955 down	2,749 down

## Sheet: Sheet1
	wt-1-ctr9 1	wt 1- Cr9 2	wt-2-ctr9 1	wt 2- Cr9 2
Name	Fold change	Fold change	Fold change	Fold change
trnW	300.661 up	none	300.661 up	none
trnC	640.117 up	383.642 up	640.117 up	1.221 up
trnG	610.573 up	none	610.573 up	none
JYalpha	11.600 down	11.600 down	11.600 down	none
CG12470	119.552 down	119.552 down	119.552 down	33.110 down
CG43181	8.856 down	8.152 down	8.856 down	8.523 down
CG43182	10.404 up	13.824 up	10.404 up	13.439 up
ac	29.000 down	29.000 down	29.000 down	32.126 down
CG13362	6.958 down	6.772 down	6.958 down	3.956 down
CG13361	12.229 down	2.706 up	12.229 down	2.455 down
CG13359	11.858 down	11.858 down	11.858 down	none
CG11663	38.288 down	38.288 down	38.288 down	84.831 down
eIF4E-7	4.428 down	1.847 down	4.428 down	3.683 down
CG32811	75.103 down	75.103 down	75.103 down	166.399 down
CG14810	5.313 down	1.477 down	5.313 down	1.221 up
CG17777	59.590 up	none	59.590 up	58.464 down
CG2854	8.856 down	4.925 down	8.856 down	2.728 down
CG2652	49.644 down	1.353 up	49.644 down	2.046 down
w	198.087 down	123.942 down	198.087 down	121.957 down
CG14416	22.618 down	22.618 down	22.618 down	50.112 down
CG14417	53.094 down	53.094 down	53.094 down	none
CG14418	5.352 down	232.180 down	5.352 down	340.447 down
CG14424	22.189 down	1.353 up	22.189 down	30.032 up
CG3592	26.458 up	none	26.458 up	none
CG14420	22.498 up	26.968 up	22.498 up	1.221 up
CG14422	19.857 down	19.857 down	19.857 down	none
ng3	89.993 up	none	89.993 up	none
ng4	101.001 down	101.001 down	101.001 down	none
Pig1	6.904 up	7.371 up	6.904 up	7.246 up
Sgs4	21.687 up	25.995 up	21.687 up	1.221 up
CG10801	24.360 up	28.367 up	24.360 up	2.373 up
Gas8	5.421 down	5.077 down	5.421 down	5.318 down
Crg-1	6.867 up	6.853 up	6.867 up	4.687 up
tRNA,P,3E	275.606 up	none	275.606 up	none
CG32786	9.399 down	1.071 down	9.399 down	8.195 up
CG15570	15.055 down	12.560 down	15.055 down	16.370 down
Muc4B	7.675 down	9.605 down	7.675 down	9.822 down
CG12691	77.590 down	77.590 down	77.590 down	none
CG15572	13.610 up	none	13.610 up	none
CG15578	73.494 up	none	73.494 up	none
CG12692	23.879 up	14.311 up	23.879 up	1.221 up
CG15579	184.992 down	184.992 down	184.992 down	136.623 down
CG12688	139.253 up	none	139.253 up	none
CG12684	28.510 up	none	28.510 up	none
Peb	4.206 down	2.807 down	4.206 down	2.946 down
CG15472	21.902 up	none	21.902 up	none
CG15471	45.411 down	1.353 up	45.411 down	61.462 up
CG6978	41.340 up	none	41.340 up	none
SIP3	40.261 down	40.261 down	40.261 down	22.301 down
CG12680	27.120 down	1.353 up	27.120 down	36.706 up
Rpn13R	20.352 up	none	20.352 up	none
TrxT	148.306 down	1.691 up	148.306 down	1.473 down
CG15784	8.221 up	8.451 up	8.221 up	8.750 up
frma	6.210 up	2.706 up	6.210 up	1.221 up
Gr5a	29.728 up	none	29.728 up	29.166 down
CG44329	76.079 down	76.079 down	76.079 down	none
CG15764	22.498 up	none	22.498 up	none
CG4020	5.506 up	5.152 up	5.506 up	4.909 up
CG43090	272.363 up	559.666 up	272.363 up	559.666 up
CG17717	4.428 down	3.694 down	4.428 down	1.221 up
nullo	30.909 up	none	30.909 up	none
CG1958	28.510 up	none	28.510 up	83.917 down
CG15035	15.621 down	15.621 down	15.621 down	none
CG42704	110.242 up	none	110.242 up	270.400 down
CG43278	36.145 up	none	36.145 up	none
CG11369	19.804 up	35.607 up	19.804 up	3.665 up
CG10920	14.718 down	14.718 down	14.718 down	16.305 down
Ir7c	9.357 down	1.353 up	9.357 down	12.665 up
Ir7e	9.619 down	1.353 up	9.619 down	1.221 up
CG15333	21.576 down	1.353 up	21.576 down	2.443 up
CG1571	10.627 down	4.433 down	10.627 down	2.455 down
CG15336	41.340 up	none	41.340 up	none
CG15337	7.452 up	6.767 up	7.452 up	3.393 up
CG10761	40.830 up	24.471 up	40.830 up	1.221 up
CG43695	60.683 up	none	60.683 up	none
CG1387	18.383 down	18.383 down	18.383 down	27.153 down
CG32712	31.837 down	2.706 up	31.837 down	86.180 up
Cp36	23.208 up	none	23.208 up	22.770 down
CG43255	43.074 down	43.074 down	43.074 down	none
CG12662	34.058 down	4.060 up	34.058 down	1.221 up
CG44532	63.674 down	2.030 up	63.674 down	1.832 up
CG15370	94.740 down	4.433 down	94.740 down	4.911 down
CG34450	4.516 up	1.353 up	4.516 up	1.637 down
CG1791	21.638 down	21.638 down	21.638 down	23.970 down
CG15252	5.313 down	2.004 down	5.313 down	1.909 down
CG15306	18.476 up	none	18.476 up	18.127 down
CG12640	50.500 down	50.500 down	50.500 down	none
CG15296	38.909 up	none	38.909 up	none
Rab9D	59.172 down	59.172 down	59.172 down	none
Rab9Db	22.271 up	none	22.271 up	none
Rab9Fa	22.271 up	none	22.271 up	none
CG44385	209.217 down	2.462 down	209.217 down	1.091 down
CG11756	28.716 down	28.716 down	28.716 down	none
nod	5.243 up	5.246 up	5.243 up	5.084 up
CG1561	10.400 up	12.466 up	10.400 up	2.455 down
inaF-C	93.823 up	56.231 up	93.823 up	56.231 up
inaF-A	130.179 down	130.179 down	130.179 down	72.106 down
m	4.807 down	14.038 down	4.807 down	15.142 down
dy	7.305 down	3.324 down	7.305 down	4.911 down
CG15741	9.742 down	8.127 down	9.742 down	11.459 down
CG11356	211.738 down	3.324 down	211.738 down	1.221 up
CG32655	17.698 down	17.698 down	17.698 down	none
CG45603	48.017 down	1.353 up	48.017 down	64.988 up
Ir11a	27.331 down	2.216 down	27.331 down	12.330 up
CG32651	10.685 up	none	10.685 up	none
CG32652	69.739 down	69.739 down	69.739 down	231.771 down
CG15927	4.516 up	3.383 up	4.516 up	1.018 up
CG15731	4.271 down	2.634 down	4.271 down	2.135 down
Lsp1alpha	4.516 up	7.170 down	4.516 up	15.886 down
CG15728	44.244 up	79.551 up	44.244 up	79.551 up
CG3775	4.821 down	4.556 down	4.821 down	4.977 down
CG12716	265.641 down	265.641 down	265.641 down	356.231 down
CG32643	57.432 down	57.432 down	57.432 down	none
CG4318	5.756 down	1.921 down	5.756 down	2.946 down
CG32639	185.022 up	221.779 up	185.022 up	221.779 up
dmrt11E	18.598 down	3.103 down	18.598 down	2.128 down
CG34324	65.575 down	65.575 down	65.575 down	48.429 down
CG15756	6.199 down	2.585 down	6.199 down	3.683 down
CG11162	6.174 up	7.317 up	6.174 up	7.548 up
Ste12DOR	5.607 down	3.248 down	5.607 down	2.400 up
tRNA,R,12Ee	30.092 down	30.092 down	30.092 down	none
tRNA,S4,12Ea	20.166 up	none	20.166 up	none
tRNA,S4,12Eb	20.166 up	none	20.166 up	none
tRNA,R,12Ea	30.092 down	30.092 down	30.092 down	none
tRNA,R,12Eb	30.092 down	30.092 down	30.092 down	none
tRNA,R,12Ec	30.092 down	30.092 down	30.092 down	none
tRNA,R,12Ed	30.092 down	30.092 down	30.092 down	none
tRNA,S774,12Ec	5.060 down	102.057 down	5.060 down	33.917 down
Ste,CG33247	13.769 down	5.049 down	13.769 down	2.332 down
Ste,CG33245	6.393 down	3.804 down	6.393 down	1.996 up
Ste,CG33244	6.393 down	3.804 down	6.393 down	1.996 up
Ste,CG33243	6.161 down	4.132 down	6.161 down	1.771 up
Ste,CG33242	5.166 down	2.715 down	5.166 down	32.486 down
Ste,CG33241	6.227 down	3.014 down	6.227 down	2.873 up
Ste,CG33240	6.227 down	3.939 down	6.227 down	1.878 up
Ste,CG33239	6.227 down	3.014 down	6.227 down	2.873 up
Ste,CG33238	5.487 down	4.380 down	5.487 down	4.085 up
Ste,CG33237	14.132 down	4.766 down	14.132 down	2.145 down
Ste,CG33236	6.393 down	3.804 down	6.393 down	1.996 up
tRNA,S4,12Ee	20.166 up	none	20.166 up	none
tRNA,S774,12Ef	5.060 down	102.057 down	5.060 down	33.917 down
CG12481	48.413 down	1.353 up	48.413 down	2.455 down
CG1461	4.109 up	4.108 up	4.109 up	3.948 up
betaNACtes2	14.793 down	1.477 down	14.793 down	1.637 down
betaNACtes6	5.313 down	1.773 down	5.313 down	1.440 down
betaNACtes3	7.085 down	2.364 down	7.085 down	1.440 down
CG12540	89.385 up	160.715 up	89.385 up	160.715 up
hog	4.428 down	195.269 down	4.428 down	173.056 down
CG12539	11.022 down	1.479 up	11.022 down	3.391 down
CG9522	6.284 down	4.809 down	6.284 down	3.424 down
CG9519	5.645 up	5.413 up	5.645 up	1.628 up
CG14406	9.387 down	6.526 down	9.387 down	6.548 down
CG5662	19.993 down	2.706 up	19.993 down	54.120 up
CG9101	33.238 up	39.842 up	33.238 up	39.842 up
PPYR1	21.337 up	none	21.337 up	none
CG42299	191.805 down	3.797 down	191.805 down	2.025 down
CG8105	4.041 up	3.419 up	4.041 up	4.886 up
CG8565	50.173 up	20.047 up	50.173 up	2.443 up
Cnx14D	485.742 down	485.742 down	485.742 down	542.870 down
TwdlY	7.844 down	6.495 down	7.844 down	6.070 down
CG43077	20.270 down	20.270 down	20.270 down	none
CG4955	12.769 up	none	12.769 up	12.528 down
CG8918	129.655 down	4.063 down	129.655 down	2.864 down
CG12995	33.667 down	33.667 down	33.667 down	74.593 down
CG12998	6.355 down	3.919 down	6.355 down	3.309 down
CG43133	5.018 down	3.140 down	5.018 down	2.250 down
CG43229	141.158 down	1.341 down	141.158 down	1.221 up
Her	13.284 down	1.847 down	13.284 down	1.500 down
Him	8.856 down	303.527 down	8.856 down	168.124 down
CG15056	43.935 down	2.216 down	43.935 down	1.221 up
CG32548	7.057 up	8.628 up	7.057 up	19.101 up
CG6290	30.622 up	36.706 up	30.622 up	36.706 up
tRNA,CR32546	91.868 up	none	91.868 up	none
Cyp308a1	23.861 down	23.861 down	23.861 down	92.519 down
CG12609	20.352 up	none	20.352 up	none
Diedel3	48.017 down	48.017 down	48.017 down	none
CG7423	749.835 down	749.835 down	749.835 down	882.585 down
Inx5	5.018 down	3.425 down	5.018 down	3.571 down
CG45490	20.293 up	2.170 up	20.293 up	1.153 up
CG45492	68.053 down	2.170 up	68.053 down	1.153 up
CG17003	22.967 up	none	22.967 up	none
fd19B	67.334 down	2.216 down	67.334 down	2.455 down
Or19b	2128.842 down	52.089 down	2128.842 down	56.067 down
Sdic2	100.099 up	1.553 up	100.099 up	1.487 up
Sdic4	6.002 down	6.002 down	6.002 down	none
CG15459	38.667 down	38.667 down	38.667 down	21.417 down
Obp19c	37.582 up	none	37.582 up	none
Obp19d	77.590 down	77.590 down	77.590 down	42.977 down
CG42578	71.124 up	none	71.124 up	139.561 down
CG15461	99.289 down	1.353 up	99.289 down	1.637 down
CG15450	14.358 down	14.358 down	14.358 down	15.905 down
CG43193	37.551 down	1.353 up	37.551 down	50.824 up
CG1314	15.456 down	1.353 up	15.456 down	20.919 up
CG1304	7.160 up	7.416 up	7.160 up	7.592 up
CG45154	130.179 down	130.179 down	130.179 down	none
CG14579	22.189 down	2.706 up	22.189 down	1.221 up
CG32523	44.548 down	44.548 down	44.548 down	98.701 down
tRNA,R,19F	30.092 down	30.092 down	30.092 down	none
CG1722	23.539 up	28.215 up	23.539 up	28.215 up
tRNA,CR32520	24.074 down	24.074 down	24.074 down	none
tRNA,CR32525	24.074 down	24.074 down	24.074 down	none
lcs	6.231 down	4.934 down	6.231 down	5.743 down
CG1678	92.106 down	7084.202 down	92.106 down	5734.995 down
CG10918	9.563 up	9.542 up	9.563 up	10.931 up
CG40813	340.000 up	none	340.000 up	197.114 down
CG41562	273.742 down	1.477 down	273.742 down	1.064 down
CG12446	18.632 up	22.334 up	18.632 up	1.221 up
CG34334	4.871 down	8.127 down	4.871 down	9.003 down
CG40204	88.758 down	88.758 down	88.758 down	none
CG42624	20.394 up	none	20.394 up	20.009 down
Dsk	6.763 down	4.137 down	6.763 down	4.365 down
TwdlV	4.999 down	4.775 down	4.999 down	4.673 down
CG34425	10.990 down	1.353 up	10.990 down	14.875 up
spartin	8.583 down	13.299 down	8.583 down	13.563 down
CG44088	4.516 up	46.864 down	4.516 up	51.916 down
Tim17b1	6.210 up	5.413 up	6.210 up	3.257 up
CG34277	56.327 down	1.108 down	56.327 down	2.455 down
CG2104	41.351 down	41.351 down	41.351 down	15.269 down
Obp83b	82.508 down	82.508 down	82.508 down	none
CG11459	69.532 down	1.477 down	69.532 down	1.221 up
Osi1	6.774 up	6.767 up	6.774 up	1.145 down
Osi3	5.081 up	4.060 up	5.081 up	1.832 up
Osi5	28.929 down	28.929 down	28.929 down	none
Osi6	40.444 down	40.489 down	40.444 down	44.690 down
Osi7	7.153 down	11.082 down	7.153 down	10.289 down
Osi9	7.085 down	5.910 down	7.085 down	4.092 down
Osi10	5.645 up	3.248 up	5.645 up	1.466 up
Osi11	21.830 up	none	21.830 up	none
CG15597	4.489 up	4.205 up	4.489 up	4.349 up
CG15594	271.207 down	3.694 down	271.207 down	1.364 down
Osi13	27.763 down	27.763 down	27.763 down	none
Osi15	9.151 down	844.654 down	9.151 down	573.499 down
Osi16	20.996 down	20.996 down	20.996 down	none
Osi19	8.704 down	2.420 down	8.704 down	2.681 down
Osi20	145.931 down	2.585 down	145.931 down	2.864 down
CG17917	4.428 down	1.847 down	4.428 down	1.227 down
tRNA,M2,83F	136.421 down	136.421 down	136.421 down	44.449 down
CG15177	52.792 down	52.792 down	52.792 down	29.241 down
Ccp84Ae	11.730 down	10.972 down	11.730 down	9.574 down
Ccp84Aa	5.476 down	5.428 down	5.476 down	5.119 down
zen2	48.296 down	48.296 down	48.296 down	none
zen	16.548 down	4.060 up	16.548 down	67.191 up
CG1979	4.477 up	3.640 up	4.477 up	2.887 up
tRNA,CR31494	68.901 up	none	68.901 up	none
tRNA,CR31491	68.901 up	none	68.901 up	none
CG14610	39.581 down	39.581 down	39.581 down	43.848 down
CG1288	35.183 up	42.173 up	35.183 up	42.173 up
CG14605	53.353 up	22.821 up	53.353 up	22.821 up
CG14607	16.454 up	59.168 up	16.454 up	1.221 up
CG10032	43.233 down	43.233 down	43.233 down	23.946 down
MstProx	6.064 down	6.064 down	6.064 down	none
Ir84a	20.510 up	none	20.510 up	10.061 down
CG1287	5.313 down	1.477 down	5.313 down	2.182 down
Rtnl2	22.883 down	22.883 down	22.883 down	50.699 down
CG10919	31.160 down	31.160 down	31.160 down	none
CheA84a	109.633 up	87.608 up	109.633 up	2.443 up
CG11694	22.359 down	22.359 down	22.359 down	none
CG18193	54.748 down	2.706 up	54.748 down	148.198 up
Or85b	14.982 down	14.982 down	14.982 down	16.597 down
CG11741	4.132 down	10.343 down	4.132 down	4.911 down
Or85d	5.313 down	1.353 up	5.313 down	7.330 up
tRNA,Y1,85Ae	24.074 down	24.074 down	24.074 down	none
tRNA,Y1,85Ad	24.074 down	24.074 down	24.074 down	none
tRNA,Y1,85Ac	24.074 down	24.074 down	24.074 down	none
tRNA,Y1,85Ab	24.074 down	24.074 down	24.074 down	none
tRNA,Y1,85Aa	24.074 down	24.074 down	24.074 down	none
CG8236	6.642 down	1.231 down	6.642 down	none
tRNA,R,85Ca	30.092 down	30.092 down	30.092 down	none
tRNA,R,85Cb	30.092 down	30.092 down	30.092 down	none
osk	5.313 down	1.477 down	5.313 down	1.051 up
CG11977	21.302 down	21.302 down	21.302 down	23.598 down
Ada	4.723 down	3.476 down	4.723 down	3.033 down
CG11997	63.297 up	113.807 up	63.297 up	1.832 up
CG8420	4.949 down	4.679 down	4.949 down	4.801 down
CG12951	4.855 up	3.112 up	4.855 up	5.620 up
CG8147	18.072 down	20.102 down	18.072 down	17.256 down
CG16904	4.328 up	3.609 up	4.328 up	3.257 up
CG9459	4.234 up	6.767 up	4.234 up	4.886 up
CG9458	9.194 up	10.634 up	9.194 up	6.719 up
Npc2c	43.189 up	42.295 up	43.189 up	13.883 up
CG33630	11.291 up	6.767 up	11.291 up	3.054 up
CG5361	97.634 down	5.910 down	97.634 down	4.092 down
CG34107	4.096 down	6.834 down	4.096 down	7.161 down
CG12592	1065.051 down	1065.051 down	1065.051 down	952.118 down
CG18545	157.717 down	1.989 down	157.717 down	79.286 up
mthl11	4.428 down	1.231 down	4.428 down	1.364 down
CG14689	12.004 down	12.004 down	12.004 down	13.298 down
CG4073	22.498 up	none	22.498 up	none
CG14691	139.368 up	106.119 up	139.368 up	2.499 up
CG14693	15.342 down	51.198 down	15.342 down	41.895 down
Tengl4	30.913 down	30.913 down	30.913 down	none
CG4706	8.436 up	none	8.436 up	8.277 down
CheA86a	30.832 down	30.832 down	30.832 down	none
Ugt86De	4.793 down	3.812 down	4.793 down	4.428 down
Ugt35b	12.841 down	7.142 down	12.841 down	10.367 down
scpr-B	4.835 down	111.483 down	4.835 down	8.225 down
scpr-A	21.237 down	2.214 down	21.237 down	2.864 down
CG14708	28.437 down	28.437 down	28.437 down	31.502 down
CG14717	19.081 down	19.081 down	19.081 down	21.138 down
CG14718	13.105 down	1.353 up	13.105 down	2.455 down
CG12224	4.798 up	4.812 up	4.798 up	3.636 up
CG31358	22.140 down	616.641 down	22.140 down	655.791 down
CG4702	5.196 down	6.056 down	5.196 down	5.010 down
CG3809	16.661 up	none	16.661 up	none
CG4860	4.358 down	4.121 down	4.358 down	4.838 down
CG17404	21.224 down	21.224 down	21.224 down	none
Cyp313a2	93.728 up	64.199 up	93.728 up	2.443 up
CG3942	8.938 up	10.714 up	8.938 up	10.714 up
Sfp87B	75.165 up	none	75.165 up	none
GstD3	7.903 up	8.295 up	7.903 up	7.254 up
GstD4	4.318 up	4.094 up	4.318 up	3.359 up
GstD6	4.516 up	4.556 up	4.516 up	4.745 up
GstD8	8.014 up	8.068 up	8.014 up	8.097 up
CG33098	4.188 up	1.443 down	4.188 up	4.935 down
Hug	4.200 down	4.893 down	4.200 down	4.324 down
CG6188	4.585 up	4.859 up	4.585 up	5.112 up
CG43630	5.081 up	4.737 up	5.081 up	1.710 up
CG5724	6.167 up	6.944 up	6.167 up	5.539 up
CG5999	4.015 up	3.704 up	4.015 up	4.869 up
CG11656	4.301 down	4.186 down	4.301 down	3.274 down
CG8476	54.440 up	none	54.440 up	80.118 down
CG15888	18.306 down	18.306 down	18.306 down	none
Osi22	19.863 up	23.809 up	19.863 up	23.809 up
wntD	14.678 up	14.887 up	14.678 up	4.479 up
CG44142	69.739 down	69.739 down	69.739 down	77.257 down
mthl12	13.526 up	none	13.526 up	13.271 down
Lip3	5.833 up	6.259 up	5.833 up	6.713 up
CG14369	8.265 down	4.965 down	8.265 down	5.238 down
CG9759	13.389 up	12.738 up	13.389 up	13.679 up
CG9757	5.361 up	4.881 up	5.361 up	5.503 up
CG10841	16.082 down	16.082 down	16.082 down	35.632 down
ninaB	4.572 down	5.656 down	4.572 down	5.249 down
Mst87F	232.089 up	none	232.089 up	341.557 down
CG31517	103.352 up	none	103.352 up	202.799 down
CG9722	49.921 up	59.838 up	49.921 up	59.838 up
CG31533	13.865 down	13.865 down	13.865 down	none
CG31327	6.795 down	6.795 down	6.795 down	none
CG33109	66.813 up	80.086 up	66.813 up	80.086 up
CG9631	5.235 up	5.536 up	5.235 up	6.108 up
CG9624	22.808 up	none	22.808 up	22.377 down
CG14839	70.118 up	none	70.118 up	68.794 down
natalisin	10.683 down	28.494 down	10.683 down	26.675 down
CG14850	2246.450 up	2393.543 up	2246.450 up	2393.543 up
CG14852	126.202 up	145.964 up	126.202 up	190.320 up
CG3610	11.979 down	1.353 up	11.979 down	1.221 up
CG6974	69.739 down	1.108 down	69.739 down	1.227 down
CG6118	4.822 down	5.450 down	4.822 down	4.143 down
Trissin	12.398 down	10.343 down	12.398 down	10.640 down
CG44013	4.782 down	4.987 down	4.782 down	6.241 down
CG31296	235.393 up	253.941 up	235.393 up	5.497 up
CG18516	5.268 up	6.343 up	5.268 up	6.343 up
CG31294	25.920 down	25.920 down	25.920 down	none
CG43317	53.559 up	96.298 up	53.559 up	96.298 up
CG5478	22.189 down	22.189 down	22.189 down	none
CG31088	87.434 down	87.434 down	87.434 down	193.719 down
CG10264	73.223 up	58.513 up	73.223 up	2.046 down
Mst89B	71.508 up	none	71.508 up	52.618 down
Cad89D	6.199 down	18.298 down	6.199 down	28.958 down
Gr89a	4.516 up	4.060 up	4.516 up	1.221 up
CG14891	13.335 up	none	13.335 up	none
CG17560	4.579 up	4.210 up	4.579 up	2.443 up
CG14893	12.944 up	none	12.944 up	12.699 down
VhaM9.7-d	4.516 up	65.821 down	4.516 up	145.833 down
CG34278	86.792 down	6240.139 down	86.792 down	5784.208 down
CG5265	18.192 down	1.477 down	18.192 down	12.311 up
Mur89F	4.931 up	5.769 up	4.931 up	4.123 up
CG31262	12.180 up	10.584 up	12.180 up	10.236 up
CG42823	5.081 up	2.030 up	5.081 up	2.443 up
CG42798	597.764 down	2.462 down	597.764 down	3.546 down
CG33333	39.316 down	39.316 down	39.316 down	none
tRNA,P,90Ca	48.817 down	1.353 up	48.817 down	66.071 up
tRNA,CR31570	21.885 down	1.240 up	21.885 down	1.221 up
tRNA,P,90Cb	48.817 down	1.353 up	48.817 down	66.071 up
tRNA,A,90C	21.885 down	1.240 up	21.885 down	1.221 up
tRNA,CR33534	21.885 down	1.240 up	21.885 down	1.221 up
tRNA,CR31569	21.885 down	1.240 up	21.885 down	1.221 up
tRNA,CR31573	48.817 down	1.353 up	48.817 down	66.071 up
tRNA,CR31568	21.885 down	1.240 up	21.885 down	1.221 up
tRNA,CR31578	48.817 down	1.353 up	48.817 down	66.071 up
tRNA,CR31579	21.885 down	1.240 up	21.885 down	1.221 up
tRNA,CR31580	21.885 down	1.240 up	21.885 down	1.221 up
tRNA,CR31575	21.885 down	1.240 up	21.885 down	1.221 up
tRNA,CR31576	21.885 down	1.240 up	21.885 down	1.221 up
CG14317	13.046 down	13.046 down	13.046 down	none
tRNA,CR31242	68.901 up	none	68.901 up	none
tRNA,CR31518	68.901 up	none	68.901 up	none
CG7208	156.913 down	2.965 down	156.913 down	1.909 down
CG7126	28.576 down	1.353 up	28.576 down	1.637 down
CG14309	27.361 up	16.398 up	27.361 up	16.398 up
tRNA,CR31228	48.817 down	1.353 up	48.817 down	66.071 up
CG31230	220.484 up	264.287 up	220.484 up	1.221 up
CG34283	76.079 down	1.477 down	76.079 down	3.274 down
CG14294	125.530 down	125.530 down	125.530 down	none
CG11703	56.055 up	22.397 up	56.055 up	1.221 up
CG5250	18.775 down	18.775 down	18.775 down	none
CG3739	6.199 down	2.585 down	6.199 down	2.455 down
CG15025	57.685 up	115.241 up	57.685 up	115.241 up
CG7333	24.407 up	none	24.407 up	none
CG17751	11.638 up	1.374 up	11.638 up	1.240 up
CG17752	5.780 up	5.675 up	5.780 up	4.292 up
CG16727	6.012 up	6.496 up	6.012 up	7.566 up
CG31220	48.280 down	48.280 down	48.280 down	none
CG34286	65.821 down	65.821 down	65.821 down	none
CG6300	49.032 down	79.178 down	49.032 down	78.055 down
CG11659	4.441 down	3.310 down	4.441 down	3.086 down
CG11391	6.774 up	4.060 up	6.774 up	3.665 up
tRNA,CR31215	21.885 down	1.240 up	21.885 down	1.221 up
CG17186	4.281 up	5.216 up	4.281 up	6.027 up
CG4770	4.516 up	2.706 up	4.516 up	1.023 down
Indy-2	11.748 up	none	11.748 up	69.160 down
CG4362	5.101 up	4.912 up	5.101 up	7.042 up
Ir92a	51.765 down	51.765 down	51.765 down	47.787 down
MtnC	10.162 up	17.594 up	10.162 up	15.882 up
CG4335	4.516 up	4.612 up	4.516 up	4.123 up
CG10881	48.281 up	none	48.281 up	none
MtnB	86.566 up	86.169 up	86.566 up	38.892 up
MtnD	4.589 up	4.693 up	4.589 up	4.608 up
att-ORFB	15128.410 up	none	15128.410 up	10188.092 down
CG31205	17.501 up	19.624 up	17.501 up	17.715 up
TotA	5.313 down	1.477 down	5.313 down	1.091 down
TotX	10.162 up	6.767 up	10.162 up	277.224 up
CG12278	5.645 up	1.353 up	5.645 up	1.637 down
CG31189	51.077 up	30.612 up	51.077 up	30.612 up
Snmp1	5.081 up	3.383 up	5.081 up	1.527 up
CG3301	4.074 up	4.082 up	4.074 up	4.314 up
CG6475	25.683 down	7.142 down	25.683 down	6.820 down
CG15498	41.546 down	1.353 up	41.546 down	2.443 up
Gr93b	44.379 down	2.216 down	44.379 down	2.455 down
CG17843	7.211 up	6.968 up	7.211 up	6.842 up
CG5778	6.586 up	5.188 up	6.586 up	4.683 up
Ir94c	10.933 up	none	10.933 up	none
rdhB	26.564 up	31.841 up	26.564 up	31.841 up
CG7045	52.083 up	none	52.083 up	51.099 down
cd	5.645 up	2.706 up	5.645 up	19.082 up
CG31139	18.876 up	none	18.876 up	none
CG43092	26.830 down	1.353 up	26.830 down	1.221 up
CG43093	48.017 down	48.017 down	48.017 down	53.193 down
CG43094	72.687 up	none	72.687 up	none
CG7031	49.262 down	4.925 down	49.262 down	3.546 down
CG13833	41.084 up	24.623 up	41.084 up	1.221 up
CG6733	4.517 down	3.840 down	4.517 down	3.907 down
CG6738	54.991 down	27.042 down	54.991 down	23.447 down
VhaAC39-2	33.379 down	2.030 up	33.379 down	1.221 up
CG13829	31.200 up	none	31.200 up	none
fzo	18.399 up	11.027 up	18.399 up	1.637 down
CG6763	6.665 down	7.414 down	6.665 down	7.250 down
CG17083	13.107 down	10.935 down	13.107 down	11.131 down
Ir94d	19.724 down	1.477 down	19.724 down	1.221 up
Ir94e	5.313 down	4.433 down	5.313 down	1.637 down
Ir94h	31.382 down	1.353 up	31.382 down	42.474 up
CG10168	12.398 down	7.757 down	12.398 down	9.139 down
CG10164	17.091 up	none	17.091 up	16.768 down
CG33337	25.810 down	25.121 down	25.810 down	28.511 down
CG13822	9.421 down	6.970 down	9.421 down	7.412 down
CG31468	72.322 down	72.322 down	72.322 down	none
CG31414	4.611 up	4.822 up	4.611 up	4.625 up
CG43998	7.970 down	2.216 down	7.970 down	1.091 down
CG43999	7.970 down	1.108 down	7.970 down	2.182 down
CG10694	20.130 down	20.130 down	20.130 down	none
CG13606	4.977 down	4.848 down	4.977 down	4.713 down
Acp95EF	4.516 up	5.413 up	4.516 up	1.628 up
CG5715	5.081 up	2.030 up	5.081 up	1.091 down
CG17784	55.584 up	none	55.584 up	27.267 down
CG33342	27.261 down	27.261 down	27.261 down	none
CG31128	35.078 down	35.078 down	35.078 down	none
CG13622	333.556 down	11.821 down	333.556 down	16.370 down
CG13634	4.428 down	7.388 down	4.428 down	4.092 down
CG33658	109.031 up	87.127 up	109.031 up	1.637 down
HdacX	51.087 down	1.108 down	51.087 down	1.637 down
CG13641	6.644 down	6.345 down	6.644 down	6.494 down
CG13658	6.185 down	6.098 down	6.185 down	6.414 down
CG10550	9.032 down	9.881 down	9.032 down	10.009 down
CG31099	16.495 up	none	16.495 up	32.367 down
CG11913	11.179 down	11.179 down	11.179 down	none
Muc96D	5.350 down	6.413 down	5.350 down	6.802 down
CG5111	9.525 down	1.353 up	9.525 down	1.637 down
CG4582	45.828 up	none	45.828 up	44.962 down
ymp	79.701 down	1.353 up	79.701 down	1.554 up
CG5024	35.289 down	35.289 down	35.289 down	none
CG14354	19.592 down	19.592 down	19.592 down	none
CG31089	10.726 up	10.150 up	10.726 up	6.872 up
CG14546	15.059 down	15.059 down	15.059 down	none
E[spl]m5-HLH	9.446 down	2.955 down	9.446 down	2.148 down
CG14556	17.486 down	1.353 up	17.486 down	2.455 down
CG34129	18.597 down	1.353 up	18.597 down	25.170 up
CG5432	32.099 down	1.477 down	32.099 down	21.722 up
Hex-t1	42.582 up	34.028 up	42.582 up	2.443 up
TwdlM	4.569 down	4.342 down	4.569 down	4.039 down
TwdlB	4.818 down	4.882 down	4.818 down	4.656 down
TwdlL	4.146 down	4.141 down	4.146 down	3.986 down
TwdlO	74.296 up	72.341 up	74.296 up	65.302 up
TwdlS	57.768 up	103.868 up	57.768 up	3.665 up
TwdlQ	23.813 down	23.813 down	23.813 down	none
CG14245	6.013 up	5.502 up	6.013 up	5.134 up
CG14246	70.367 up	84.346 up	70.367 up	1.637 down
CG31075	12.238 up	12.440 up	12.238 up	14.837 up
CG6296	6.987 down	5.665 down	6.987 down	6.253 down
CG6295	4.776 up	5.302 up	4.776 up	6.352 up
CG17192	97.848 up	234.574 up	97.848 up	12.217 up
CG17191	7.919 up	8.346 up	7.919 up	8.475 up
CG17189	22.106 down	1.353 up	22.106 down	1.637 down
spn-D	146.447 up	117.027 up	146.447 up	4.886 up
CG14260	33.033 up	95.143 up	33.033 up	3.665 up
CG13978	13.032 down	1.477 down	13.032 down	1.221 up
Cyp6a18	4.223 down	4.404 down	4.223 down	4.391 down
Gr98a	29.888 down	29.888 down	29.888 down	49.665 down
CG5402	11.564 down	9.430 down	11.564 down	9.923 down
CG13972	5.313 down	1.108 down	5.313 down	1.023 down
Gr98c	16.172 up	19.385 up	16.172 up	19.385 up
mil	41.254 down	41.254 down	41.254 down	22.850 down
CG34436	64.849 down	2.216 down	64.849 down	1.637 down
Mst98Cb	24.866 up	89.420 up	24.866 up	89.420 up
CG17856	59.058 up	283.164 up	59.058 up	4.886 up
Or98b	17.195 up	none	17.195 up	none
CG9988	4.951 down	4.130 down	4.951 down	4.166 down
CG31050	71.440 down	71.440 down	71.440 down	237.424 down
CG33346	5.136 down	2.678 down	5.136 down	2.455 down
intr	19.592 down	19.592 down	19.592 down	none
CG14518	65.089 down	1.477 down	65.089 down	44.047 up
CG11841	12.420 up	7.443 up	12.420 up	1.493 up
CG2014	55.005 down	55.005 down	55.005 down	none
sro	4.428 down	2.350 down	4.428 down	2.455 down
CG7829	23.063 down	23.063 down	23.063 down	25.549 down
CG34298	4.516 up	1.353 up	4.516 up	1.221 up
janB	41.546 down	41.546 down	41.546 down	none
Ppi1	6.874 down	6.874 down	6.874 down	22.845 down
CG31029	7.793 down	10.836 down	7.793 down	12.550 down
CecA2	206.704 up	none	206.704 up	101.399 down
CecB	103.352 up	none	103.352 up	none
Osi23	22.883 down	22.883 down	22.883 down	none
PH4alphaSG2	7.695 up	7.796 up	7.695 up	8.422 up
PH4alphaSG1	7.069 up	7.414 up	7.069 up	7.696 up
CG15539	23.712 up	21.555 up	23.712 up	37.058 up
CG34041	107.162 up	235.495 up	107.162 up	6.719 up
CG9698	5.313 down	1.477 down	5.313 down	1.909 down
CG31021	25.806 down	2.030 up	25.806 down	1.832 up
CG44954	75.165 up	none	75.165 up	none
CG2267	15.001 down	15.001 down	15.001 down	none
Pka-C2	18.658 up	none	18.658 up	18.306 down
CG33483	4.666 down	2.611 down	4.666 down	2.572 down
CG15549	42.449 down	42.449 down	42.449 down	none
CG33773	36.747 up	44.047 up	36.747 up	44.047 up
CG3669	6.379 up	4.940 up	6.379 up	7.432 up
CG18673	19.333 down	19.333 down	19.333 down	none
ppk24	5.018 down	2.512 down	5.018 down	2.619 down
CG11333	5.092 down	8.496 down	5.092 down	10.231 down
Ir100a	5.313 down	4.433 down	5.313 down	4.911 down
CG2053	66.366 up	none	66.366 up	65.113 down
Map205	36.369 down	60.812 down	36.369 down	67.061 down
Tsp42A	27.792 up	33.313 up	27.792 up	33.313 up
CG34211	114.864 down	114.864 down	114.864 down	none
tRNA,I,42A	26.387 down	26.387 down	26.387 down	none
Cyp6w1	5.205 up	5.413 up	5.205 up	5.348 up
tomboy40	34.358 down	1.477 down	34.358 down	1.221 up
CG15233	39.608 up	none	39.608 up	38.859 down
Zip42C.1	49.785 down	2.216 down	49.785 down	1.637 down
CG34215	5.428 up	5.871 up	5.428 up	5.356 up
CG9445	82.508 down	82.508 down	82.508 down	none
CheB42b	29.736 down	29.736 down	29.736 down	none
CG11060	16.571 down	16.571 down	16.571 down	18.358 down
CG33140	9.174 up	none	9.174 up	none
CG30385	24.635 up	none	24.635 up	none
CG30384	9.329 up	none	9.329 up	none
Or43a	15.538 down	15.538 down	15.538 down	17.213 down
CG11112	33.406 up	40.043 up	33.406 up	40.043 up
CG43267	211.738 down	2.216 down	211.738 down	1.221 up
CG1339	67.959 down	1.847 down	67.959 down	1.227 down
phr	6.261 up	5.472 up	6.261 up	5.403 up
CG18853	5600.764 down	5600.764 down	5600.764 down	4438.093 down
CG30379	19.790 down	19.790 down	19.790 down	21.924 down
CG30378	39.316 down	1.353 up	39.316 down	1.221 up
sut3	5.490 up	5.864 up	5.490 up	7.620 up
tRNA,CR30297	26.387 down	26.387 down	26.387 down	none
CG14756	19.448 down	16.901 down	19.448 down	16.983 down
Lcp1	5.457 up	5.357 up	5.457 up	2.275 up
Lcp3	17.712 down	7.388 down	17.712 down	9.003 down
Mal-A5	5.713 down	4.915 down	5.713 down	4.578 down
CG30355	5.081 up	4.398 up	5.081 up	2.647 up
CG14744	12.587 up	15.088 up	12.587 up	2.077 down
PGRP-SC1a	4.934 down	3.842 down	4.934 down	4.175 down
PGRP-SC1b	346.446 down	8.127 down	346.446 down	5.729 down
CG30356	6.210 up	1.477 down	6.210 up	3.274 down
Np	7.232 down	6.033 down	7.232 down	5.320 down
CG8197	45.294 down	2.216 down	45.294 down	3.274 down
CG13742	8.852 down	8.616 down	8.852 down	10.775 down
CG30343	6.774 up	6.496 up	6.774 up	1.628 up
CG12158	94.485 down	94.485 down	94.485 down	104.670 down
CG13955	5.904 down	4.925 down	5.904 down	3.001 down
CG33757	110.858 up	none	110.858 up	none
CG30002	5.167 up	6.194 up	5.167 up	5.488 up
CG10459	20.478 up	none	20.478 up	20.091 down
CG1690	44.045 down	44.045 down	44.045 down	none
CG34033	39.139 up	none	39.139 up	none
CG12209	92.511 up	27.722 up	92.511 up	2.455 down
CG43172	862.767 up	none	862.767 up	282.156 down
CG12896	88.444 down	128.406 down	88.444 down	124.268 down
Cyp12d1-p	24.125 up	24.226 up	24.125 up	27.336 up
CG13231	5.927 up	6.090 up	5.927 up	21.991 up
CG13230	48.928 up	39.249 up	48.928 up	35.430 up
Listericin	4.721 up	4.921 up	4.721 up	16.289 up
CG34225	314.978 up	604.084 up	314.978 up	3.257 up
CG34227	26.195 up	28.693 up	26.195 up	25.900 up
sha	6.420 down	10.713 down	6.420 down	11.459 down
betaTry	7.706 up	7.829 up	7.706 up	8.269 up
gammaTry	14.219 down	1.706 up	14.219 down	52.511 up
CG30031	14.219 down	1.706 up	14.219 down	52.511 up
CG30025	6.667 up	1.754 up	6.667 up	2.097 down
deltaTry	14.219 down	1.706 up	14.219 down	52.511 up
tRNA,M2,48Ba	136.421 down	136.421 down	136.421 down	44.449 down
tRNA,M2,48Bb	136.421 down	136.421 down	136.421 down	44.449 down
Ir48b	38.988 down	1.353 up	38.988 down	1.221 up
CG13193	104.440 up	83.459 up	104.440 up	2.443 up
CG42493	37.794 down	37.794 down	37.794 down	none
CG34230	50.881 up	none	50.881 up	none
TwdlBeta	4.871 down	4.063 down	4.871 down	3.274 down
Cyp6g1	16.165 up	17.098 up	16.165 up	19.293 up
Sr-CII	78.107 down	2.955 down	78.107 down	2.443 up
CG13170	56.055 up	67.191 up	56.055 up	67.191 up
CG43316	34.450 up	none	34.450 up	none
CG43244	54.241 down	54.241 down	54.241 down	none
tRNA,CR30249	55.121 up	none	55.121 up	none
tRNA,CR30250	55.121 up	none	55.121 up	none
tRNA,CR30251	55.121 up	none	55.121 up	none
tRNA,H,48F	55.121 up	none	55.121 up	none
CG13159	11.734 down	3.915 down	11.734 down	4.378 down
Cpr49Aa	11.956 down	8.549 down	11.956 down	10.406 down
CG13155	24.717 down	24.717 down	24.717 down	none
CG33626	5.645 up	2.706 up	5.645 up	1.221 up
CG33627	31.837 down	31.837 down	31.837 down	35.269 down
Cpr49Ah	34.631 up	41.511 up	34.631 up	41.511 up
CG8550	4.073 down	2.427 down	4.073 down	3.624 down
CG33632	109.633 up	87.608 up	109.633 up	1.637 down
CG33752	31.495 down	31.495 down	31.495 down	none
CG33775	4.428 down	160.057 down	4.428 down	35.462 down
CG33792	77.762 down	2.216 down	77.762 down	1.637 down
wuc	128.279 down	128.279 down	128.279 down	189.477 down
Or49b	87.959 up	none	87.959 up	none
CG33137	6.774 up	6.767 up	6.774 up	1.018 up
CG4712	6.267 up	3.977 up	6.267 up	1.196 up
CG10814	22.507 up	22.016 up	22.507 up	21.293 up
tRNA,I,49Fa	26.387 down	26.387 down	26.387 down	none
tRNA,I,49Fb	26.387 down	26.387 down	26.387 down	none
tRNA,I,49Fc	26.387 down	26.387 down	26.387 down	none
tRNA,I,49Fd	26.387 down	26.387 down	26.387 down	none
tRNA,I,49Fe	26.387 down	26.387 down	26.387 down	none
tRNA,CR30509	26.387 down	26.387 down	26.387 down	none
CG6553	6.325 down	3.078 down	6.325 down	3.001 down
DJ-1alpha	4.169 up	3.591 up	4.169 up	4.436 up
CG18568	4.428 down	1.082 up	4.428 down	4.886 up
CG18371	105.551 down	105.551 down	105.551 down	none
CG42287	90.610 up	108.611 up	90.610 up	2.443 up
CG34184	26.035 down	2.706 up	26.035 down	2.443 up
CG34444	59.372 down	59.372 down	59.372 down	65.772 down
Obp50c	4.428 down	3.694 down	4.428 down	4.092 down
CG30076	6.199 down	92.985 down	6.199 down	117.725 down
Adgf-E	10.848 down	10.848 down	10.848 down	12.017 down
CG12866	6.986 down	6.986 down	6.986 down	none
Dro	1933.483 up	731.871 up	1933.483 up	3.665 up
AttA	5.720 up	8.391 up	5.720 up	10.329 up
AttB	11.247 up	10.359 up	11.247 up	6.078 up
CG10202	10.515 up	37.815 up	10.515 up	3.665 up
Cyp6a19	4.288 up	2.284 up	4.288 up	2.181 down
tRNA,CR30241	42.864 down	1.691 up	42.864 down	72.517 up
Obp51a	112.110 up	none	112.110 up	109.993 down
CG43068	56.058 down	1.477 down	56.058 down	1.637 down
Sfp51E	41.843 down	41.843 down	41.843 down	none
CG8102	24.806 down	24.806 down	24.806 down	13.740 down
CG30472	31.054 up	none	31.054 up	none
Ir52a	22.048 up	none	22.048 up	10.815 down
Ir52b	19.625 down	19.625 down	19.625 down	10.870 down
CG30088	41.546 down	1.477 down	41.546 down	1.637 down
CG30087	23.793 up	none	23.793 up	23.343 down
CG33461	4.892 up	1.353 up	4.892 up	1.832 up
CG30083	20.921 down	1.353 up	20.921 down	28.316 up
Jhe	4.472 down	2.984 down	4.472 down	3.143 down
CG30095	27.246 down	27.246 down	27.246 down	60.368 down
cato	30.832 down	30.832 down	30.832 down	none
CG7755	15.456 down	15.456 down	15.456 down	none
CG43187	181.220 up	none	181.220 up	none
Menl-2	9.991 down	9.991 down	9.991 down	none
CheB53b	64.532 up	77.352 up	64.532 up	77.352 up
CG33458	23.455 up	28.115 up	23.455 up	1.637 down
S-Lap8	32.849 down	2.216 down	32.849 down	2.455 down
Amyrel	17.166 up	18.850 up	17.166 up	22.578 up
CG34458	6.199 down	5.171 down	6.199 down	4.092 down
Sfp53D	7.085 down	2.955 down	7.085 down	2.046 down
Acp53C14b	264.274 down	4.433 down	264.274 down	1.637 down
Acp53Ea	290.483 down	290.483 down	290.483 down	268.165 down
Arp53D	14.218 down	14.218 down	14.218 down	none
Vkor	5.313 down	4.433 down	5.313 down	4.911 down
CG15919	105.551 down	105.551 down	105.551 down	58.464 down
CG34460	5.756 down	1.372 down	5.756 down	1.870 down
CG43789	96.034 down	96.034 down	96.034 down	none
Vha16-4	37.551 down	1.353 up	37.551 down	1.221 up
CG9010	51.087 down	2.216 down	51.087 down	1.221 up
CG30461	32.039 up	none	32.039 up	none
CG43328	54.665 up	none	54.665 up	none
tRNA,CR30234	42.864 down	1.691 up	42.864 down	72.517 up
tRNA,CR30235	42.864 down	1.691 up	42.864 down	72.517 up
CG17287	17.280 down	17.280 down	17.280 down	none
CG43108	98.724 up	none	98.724 up	none
CG44403	39.581 down	39.581 down	39.581 down	none
CG10931	19.117 up	68.745 up	19.117 up	68.745 up
CG14488	4.516 up	2.706 up	4.516 up	2.443 up
PpY-55A	20.998 up	none	20.998 up	none
CG18537	61.990 down	61.990 down	61.990 down	68.673 down
CG18538	36.145 up	none	36.145 up	none
CG18540	30.670 down	30.670 down	30.670 down	none
Tango8	26.896 up	18.479 up	26.896 up	11.371 up
CG18107	10.914 up	7.218 up	10.914 up	1.628 up
CG16836	4.046 up	2.481 up	4.046 up	5.375 up
CG17669	4.725 up	5.012 up	4.725 up	3.817 up
CG42855	76.079 down	76.079 down	76.079 down	none
tRNA,CR30229	42.864 down	1.691 up	42.864 down	72.517 up
CG15115	25.538 up	none	25.538 up	25.056 down
CG33453	66.759 down	1.477 down	66.759 down	3.274 down
CG10474	15.748 down	16.788 down	15.748 down	15.096 down
CG10081	55.908 down	38.868 down	55.908 down	40.333 down
tRNA,S4,56D	20.166 up	none	20.166 up	none
tRNA,H,56E	55.121 up	none	55.121 up	none
Ir56b	14.322 down	14.322 down	14.322 down	none
Ir56c	20.627 down	20.627 down	20.627 down	11.425 down
Ir56d	10.449 up	12.525 up	10.449 up	1.221 up
CG43277	114.864 down	114.864 down	114.864 down	none
CG15905	22.982 down	1.353 up	22.982 down	1.637 down
Obp56a	4.159 up	4.298 up	4.159 up	3.880 up
Obp56e	5.363 up	5.393 up	5.363 up	9.737 up
tRNA,CR30215	26.387 down	26.387 down	26.387 down	none
tRNA,CR30452	48.817 down	48.817 down	48.817 down	none
tRNA,CR30218	48.817 down	48.817 down	48.817 down	none
Obp56i	43.304 down	43.304 down	43.304 down	none
CG16898	5.482 up	5.081 up	5.482 up	5.242 up
CG34199	68.544 up	41.080 up	68.544 up	41.080 up
CG13870	4.476 up	1.353 up	4.476 up	1.221 up
CG13430	5.199 down	5.377 down	5.199 down	5.523 down
CG13442	13.751 down	2.706 up	13.751 down	2.443 up
CG34202	137.837 down	137.837 down	137.837 down	152.696 down
CG13443	93.836 down	2.585 down	93.836 down	4.501 down
CG43711	16.015 up	none	16.015 up	none
CG43666	41.109 down	41.109 down	41.109 down	none
CG43677	31.665 down	31.665 down	31.665 down	140.315 down
CG15225	25.920 down	25.920 down	25.920 down	28.715 down
CG9235	19.863 up	none	19.863 up	none
CG30391	19.511 up	none	19.511 up	19.143 down
CG34203	6.420 down	5.356 down	6.420 down	6.548 down
CG33655	183.737 up	220.239 up	183.737 up	1.364 down
CG17974	4.516 up	9.474 up	4.516 up	213.462 up
CG30286	33.512 up	40.170 up	33.512 up	40.170 up
CG30287	41.109 down	41.109 down	41.109 down	91.082 down
CG33225	6.022 up	4.951 up	6.022 up	4.469 up
CG42364	10.627 down	3.546 down	10.627 down	4.256 down
CG34040	11.291 up	12.181 up	11.291 up	3.665 up
comr	11.005 up	13.192 up	11.005 up	13.192 up
CG13488	5.077 down	4.887 down	5.077 down	4.659 down
CG13494	96.827 down	96.827 down	96.827 down	53.633 down
Gr58c	42.552 down	42.552 down	42.552 down	none
Gr58b	4.428 down	71.614 down	4.428 down	47.600 down
Gr58a	14.793 down	1.353 up	14.793 down	20.021 up
CG30401	10.184 down	8.496 down	10.184 down	8.594 down
CG13500	16.332 up	none	16.332 up	none
CG44163	111.168 up	199.880 up	111.168 up	199.880 up
CG30280	10.849 down	10.797 down	10.849 down	6.591 down
CG34205	80.615 down	1.108 down	80.615 down	2.443 up
CG3292	17.919 down	26.381 down	17.919 down	24.555 down
CG3290	32.605 down	32.605 down	32.605 down	20.066 down
CG3264	3225.240 down	108.611 down	3225.240 down	112.680 down
CG11291	18.958 down	18.958 down	18.958 down	none
CG34207	5.645 up	4.060 up	5.645 up	1.091 down
pgc	275.606 up	440.478 up	275.606 up	4.886 up
CG34208	4.428 down	5.541 down	4.428 down	4.501 down
CG11298	38.288 down	1.353 up	38.288 down	1.221 up
CG10344	4.659 down	4.584 down	4.659 down	4.816 down
CG45062	6.199 down	51.580 down	6.199 down	57.141 down
CG3927	16.827 down	8.422 down	16.827 down	6.384 down
CG42867	172.296 down	1.477 down	172.296 down	116.597 up
CG30275	4.532 down	4.532 down	4.532 down	none
CG30268	5.330 up	none	5.330 up	none
CG44253	74.153 down	1.477 down	74.153 down	1.637 down
tRNA,CR30202	214.320 down	214.320 down	214.320 down	none
CG13538	6.774 up	8.120 up	6.774 up	3.665 up
CG13544	15.918 down	15.918 down	15.918 down	17.634 down
CG43207	158.326 down	158.326 down	158.326 down	87.697 down
CG3092	95.036 up	45.566 up	95.036 up	2.443 up
CG9861	6.516 down	6.516 down	6.516 down	28.874 down
skpF	34.058 down	1.353 up	34.058 down	46.096 up
Or59b	14.681 down	14.681 down	14.681 down	none
Gr59e	6.199 down	5.171 down	6.199 down	2.455 down
CG42559	38.288 down	1.353 up	38.288 down	51.820 up
CG10332	104.608 down	104.608 down	104.608 down	none
CG13560	30.289 up	28.164 up	30.289 up	32.687 up
CG34105	76.326 up	81.249 up	76.326 up	96.713 up
CG12491	76.326 up	81.249 up	76.326 up	96.713 up
CG11300	15.042 up	14.363 up	15.042 up	16.748 up
CG15800	74.153 down	74.153 down	74.153 down	none
CG13561	9.033 up	4.060 up	9.033 up	1.637 down
CG13565	4.513 down	3.380 down	4.513 down	3.778 down
CG3121	24.787 down	2.216 down	24.787 down	3.274 down
CG13564	4.428 down	1.082 up	4.428 down	1.221 up
CG43776	48.815 up	29.256 up	48.815 up	29.256 up
CG44812	10.627 down	8.866 down	10.627 down	4.911 down
CG42383	16.548 down	16.548 down	16.548 down	73.328 down
CG3494	48.614 down	48.614 down	48.614 down	none
CG13589	133.899 down	2.955 down	133.899 down	1.221 up
Ssl	26.627 down	2.706 up	26.627 down	72.078 up
Prosalpha4T2	23.154 down	23.154 down	23.154 down	none
CG13581	31.648 up	37.935 up	31.648 up	37.935 up
Ir60b	81.080 down	5.910 down	81.080 down	4.092 down
Ir60e	40.894 down	40.894 down	40.894 down	11.325 down
CG3565	26.998 up	64.723 up	26.998 up	64.723 up
CG30161	7.903 up	10.827 up	7.903 up	2.443 up
Lcp9	142.248 up	none	142.248 up	69.780 down
tRNA,CR30198	81.362 down	81.362 down	81.362 down	none
tRNA,CR30199	81.362 down	81.362 down	81.362 down	none
tRNA,CR30200	81.362 down	81.362 down	81.362 down	none
CG30430	254.405 up	none	254.405 up	124.800 down
CG31921	46.320 up	11.104 up	46.320 up	3.274 down
CG13692	4.428 down	2.052 down	4.428 down	1.637 down
Hsp60B	10.191 up	12.216 up	10.191 up	12.216 up
CG3544	92.349 up	69.185 up	92.349 up	6.108 up
CG4375	68.918 down	68.918 down	68.918 down	76.348 down
Iris	12.433 up	29.806 up	12.433 up	29.806 up
CG5561	21.616 up	25.910 up	21.616 up	25.910 up
halo	53.255 down	53.255 down	53.255 down	none
Gr22f	15.456 down	15.456 down	15.456 down	17.122 down
Gr22e	8.856 down	7.388 down	8.856 down	4.092 down
Gr22d	15.111 down	15.111 down	15.111 down	33.480 down
CG15358	11.513 down	209.217 down	11.513 down	142.628 down
CG15353	612.458 up	293.652 up	612.458 up	1.221 up
Nplp4	15.836 up	15.706 up	15.836 up	14.298 up
lectin-22C	476.046 up	510.554 up	476.046 up	20.769 up
Kebab	4.424 down	3.697 down	4.424 down	4.099 down
Or22c	72.681 down	1.231 down	72.681 down	1.637 down
Tengl3	19.569 up	23.457 up	19.569 up	1.221 up
tRNA,Y1,22Fb	24.074 down	24.074 down	24.074 down	none
tRNA,Y1,22Fa	24.074 down	24.074 down	24.074 down	none
CG3515	14.793 down	14.793 down	14.793 down	none
Or23a	17.406 up	20.864 up	17.406 up	20.864 up
CG9879	19.923 up	none	19.923 up	none
CG9961	7.085 down	3.940 down	7.085 down	3.819 down
CG18557	5.313 down	102.175 down	5.313 down	150.920 down
CG3117	50.500 down	50.500 down	50.500 down	37.296 down
CG15404	53.776 up	128.920 up	53.776 up	128.920 up
CG3347	10.868 down	1.353 up	10.868 down	14.709 up
CG42460	73.226 down	1.353 up	73.226 down	99.107 up
CG31776	94.343 up	62.825 up	94.343 up	62.825 up
CG16704	7.836 up	7.352 up	7.836 up	6.869 up
Acp24A4	5.645 up	5.413 up	5.645 up	401.448 up
CG43145	79.163 down	2.706 up	79.163 down	1.221 up
CG34177	54.241 down	54.241 down	54.241 down	none
CG15434	6.774 up	1.353 up	6.774 up	5.729 down
Jon25Bii	4.993 up	4.995 up	4.993 up	5.424 up
Jon25Bi	5.971 up	5.998 up	5.971 up	6.363 up
CG14022	5.645 up	7.443 up	5.645 up	1.493 up
CG14014	17.805 down	17.805 down	17.805 down	19.725 down
CG14017	24.510 down	24.510 down	24.510 down	none
CG7251	18.192 down	1.353 up	18.192 down	24.623 up
Hsp60C	4.723 down	3.940 down	4.723 down	8.244 up
CG31913	4.516 up	1.353 up	4.516 up	1.637 down
Sfp26Ac	155.636 up	none	155.636 up	none
CG43185	120.264 up	none	120.264 up	none
CG9029	4.428 down	1.201 down	4.428 down	1.878 up
CG14000	33.155 up	19.871 up	33.155 up	19.871 up
Vm26Ab	34.663 down	34.663 down	34.663 down	none
Vm26Ac	64.374 down	64.374 down	64.374 down	none
CG31642	115.482 down	2.709 down	115.482 down	2.182 down
CG9222	34.663 down	1.477 down	34.663 down	1.221 up
CG31639	112.110 up	none	112.110 up	none
CG11320	4.360 down	3.261 down	4.360 down	3.076 down
CG34345	13.098 up	none	13.098 up	25.701 down
CG31636	4.453 up	5.113 up	4.453 up	5.192 up
CG31910	111.370 down	111.370 down	111.370 down	74.025 down
CG11322	41.254 up	49.450 up	41.254 up	1.221 up
CG17375	210.746 up	63.153 up	210.746 up	2.443 up
CG43232	129.697 up	none	129.697 up	none
sa	254.699 down	2.216 down	254.699 down	2.250 down
CG11289	12.005 down	5.633 down	12.005 down	6.343 down
CG4496	30.248 down	2.255 up	30.248 down	1.309 down
Spn28B	15.456 down	15.456 down	15.456 down	34.245 down
tRNA,Y1,28C	24.074 down	24.074 down	24.074 down	none
Uro	1873.809 up	2111.302 up	1873.809 up	2111.302 up
CG7164	46.911 up	none	46.911 up	none
Spn28Db	33.764 down	1.477 down	33.764 down	22.849 up
CG42763	34.450 up	82.589 up	34.450 up	2.443 up
CG31606	66.813 up	160.173 up	66.813 up	2.443 up
CG8292	4.516 up	2.368 up	4.516 up	1.052 down
CG43057	47.242 down	47.242 down	47.242 down	none
CG42819	5.120 down	5.244 down	5.120 down	5.082 down
CG13385	16.548 down	16.548 down	16.548 down	18.332 down
CheA29a	32.365 down	32.365 down	32.365 down	71.708 down
CG9287	6.022 up	4.060 up	6.022 up	1.832 up
CG9463	5.972 up	5.884 up	5.972 up	5.911 up
CG42710	78.278 up	187.659 up	78.278 up	187.659 up
CG42713	125.980 down	2.030 up	125.980 down	1.091 down
CG9525	8.627 down	8.627 down	8.627 down	9.695 down
CG32984	11.173 up	13.392 up	11.173 up	1.637 down
CG18088	5.503 down	3.383 down	5.503 down	3.101 down
CG18661	5.697 down	7.125 down	5.697 down	6.588 down
lectin-30A	29.529 up	none	29.529 up	86.914 down
CG13110	43.717 down	43.717 down	43.717 down	none
CG42847	46.581 up	167.505 up	46.581 up	167.505 up
RpS28-like	76.079 down	2.706 up	76.079 down	2.443 up
CG33723	109.633 up	none	109.633 up	35.854 down
Cpr30B	6.199 down	266.276 down	6.199 down	168.561 down
CG31882	54.217 up	none	54.217 up	none
Cyp4e3	7.475 up	7.560 up	7.475 up	6.597 up
CG13131	5.018 up	6.015 up	5.018 up	1.221 up
CG13127	7.970 down	7.970 down	7.970 down	none
CG13135	48.552 up	57.295 up	48.552 up	77.580 up
CG31874	4.428 down	4.925 down	4.428 down	3.819 down
Ir31a	18.324 down	18.324 down	18.324 down	10.150 down
CG13144	6.199 down	2.585 down	6.199 down	2.455 down
CG31872	12.317 up	7.382 up	12.317 up	1.227 down
CG17108	6.323 up	6.361 up	6.323 up	8.203 up
CG17118	4.328 up	1.579 up	4.328 up	2.138 up
Vha16-5	30.196 down	30.196 down	30.196 down	33.451 down
CG6508	27.632 down	27.632 down	27.632 down	45.916 down
CG17140	4.516 up	9.474 up	4.516 up	153.315 up
CG17139	58.192 up	69.753 up	58.192 up	69.753 up
Porin2	4.169 up	2.706 up	4.169 up	1.671 up
CG14071	48.281 up	57.873 up	48.281 up	57.873 up
CG7309	12.503 up	14.987 up	12.503 up	14.987 up
lectin-33A	12.420 up	8.120 up	12.420 up	2.443 up
CG18666	103.352 up	61.942 up	103.352 up	1.637 down
CG14915	109.331 up	none	109.331 up	none
CG6287	5.214 up	5.323 up	5.214 up	5.674 up
Vm32E	50.069 down	50.069 down	50.069 down	none
CG34162	12.340 up	none	12.340 up	none
Mst33A	16.712 down	16.712 down	16.712 down	18.513 down
CG4988	15.875 down	15.875 down	15.875 down	none
CG42471	69.739 down	69.739 down	69.739 down	none
Tsp33B	17.914 down	17.914 down	17.914 down	none
Sfp33A2	114.864 down	114.864 down	114.864 down	none
Sfp33A3	66.145 up	none	66.145 up	none
CG31704	6.022 up	8.571 up	6.022 up	5.803 up
CG42751	150.330 up	360.391 up	150.330 up	360.391 up
Or33b	34.813 up	none	34.813 up	none
CG31862	72.290 up	173.303 up	72.290 up	173.303 up
CG43813	174.067 up	none	174.067 up	512.336 down
CG17010	61.530 up	110.631 up	61.530 up	3.665 up
t-cup	60.963 up	none	60.963 up	none
CG5781	7.085 down	2.955 down	7.085 down	2.864 down
ACXC	5.179 down	5.179 down	5.179 down	5.737 down
Vha68-3	1724.761 up	1204.211 up	1724.761 up	69.028 up
CG5122	4.428 down	23.172 down	4.428 down	15.402 down
CG16978	120.785 down	1.353 up	120.785 down	1.221 up
CG31730	35.939 down	35.939 down	35.939 down	none
CG43779	5.018 down	1.256 down	5.018 down	1.110 up
CG16826	19.340 up	none	19.340 up	56.926 down
CG16957	102.816 up	none	102.816 up	67.249 down
CG10859	4.428 down	93.281 down	4.428 down	134.338 down
Hsp60D	4.428 down	1.231 down	4.428 down	1.832 up
CG42809	5.313 down	1.108 down	5.313 down	1.432 down
CG33642	31.160 down	31.160 down	31.160 down	34.519 down
CG33643	32.726 down	1.353 up	32.726 down	2.455 down
CG33644	36.843 down	2.706 up	36.843 down	1.221 up
CG9263	32.745 up	none	32.745 up	none
CG16853	19.397 down	19.397 down	19.397 down	none
CG7311	10.549 up	12.645 up	10.549 up	1.221 up
CG31813	9.454 down	11.673 down	9.454 down	10.345 down
b	4.203 down	2.986 down	4.203 down	3.062 down
CG4500	4.389 down	4.331 down	4.389 down	4.496 down
CG15293	5.020 up	5.081 up	5.020 up	6.816 up
CG43332	17.712 down	186.266 down	17.712 down	134.125 down
ms[2]34Fe	4.516 up	5.413 up	4.516 up	1.221 up
CG15286	11.441 down	1.353 up	11.441 down	15.485 up
tRNA,P,35Bd	34.869 down	34.869 down	34.869 down	none
CG33648	7.993 down	296.195 down	7.993 down	328.125 down
CG4218	34.046 up	none	34.046 up	33.403 down
CG42680	96.034 down	96.034 down	96.034 down	none
tRNA,P,35Ba	34.869 down	34.869 down	34.869 down	none
tRNA,P,35Bb	34.869 down	34.869 down	34.869 down	none
tRNA,P,35Bc	34.869 down	34.869 down	34.869 down	none
CG34166	6.562 up	6.767 up	6.562 up	6.052 up
CG42681	120.264 up	none	120.264 up	58.996 down
CG18636	56.696 up	22.653 up	56.696 up	22.653 up
Mst35Ba	29.997 up	none	29.997 up	none
Mst35Bb	15.205 up	none	15.205 up	none
CG3491	9.752 down	9.752 down	9.752 down	7.202 down
ZnT35C	5.501 up	5.710 up	5.501 up	5.635 up
CG15260	25.359 down	25.359 down	25.359 down	none
Tim17b2	37.370 up	none	37.370 up	none
CG11865	48.614 down	48.614 down	48.614 down	26.927 down
CG44141	165.363 up	66.071 up	165.363 up	1.221 up
CG43923	24.498 up	none	24.498 up	none
CG44140	165.363 up	66.071 up	165.363 up	1.221 up
CG43924	24.498 up	none	24.498 up	none
CG42876	27.108 up	none	27.108 up	none
CG13243	16.291 up	19.528 up	16.291 up	1.221 up
Tektin-A	19.993 down	19.993 down	19.993 down	none
CG42792	6.199 down	5.171 down	6.199 down	6.548 down
CG44475	71.440 down	71.440 down	71.440 down	237.424 down
CG13244	56.874 down	56.874 down	56.874 down	none
CG4793	5.756 down	1.200 down	5.756 down	1.227 down
CG18063	15.719 down	15.719 down	15.719 down	none
CG31820	104.992 up	none	104.992 up	none
BicC	7.042 down	5.875 down	7.042 down	2.415 down
CG4892	34.631 up	83.022 up	34.631 up	83.022 up
CG31817	5.645 up	4.060 up	5.645 up	3.665 up
CG4580	21.337 up	12.788 up	21.337 up	1.221 up
CG31816	59.776 down	1.353 up	59.776 down	80.904 up
CG33552	41.864 up	50.181 up	41.864 up	50.181 up
CG13280	13.153 down	13.153 down	13.153 down	none
CG13272	6.949 down	5.413 up	6.949 down	2.443 up
CG31806	38.540 down	38.540 down	38.540 down	none
Gr36a	44.832 down	2.216 down	44.832 down	1.221 up
CG31750	14.253 down	1.353 up	14.253 down	4.092 down
CG31803	4.428 down	1.231 down	4.428 down	1.091 down
CG15142	113.199 down	113.199 down	113.199 down	31.350 down
CG15145	90.506 up	18.081 up	90.506 up	2.443 up
CG5681	10.929 down	10.929 down	10.929 down	24.214 down
CG5693	90.610 up	none	90.610 up	none
CG42659	132.290 up	none	132.290 up	none
CG42634	230.071 up	137.888 up	230.071 up	137.888 up
CG42635	596.801 up	655.749 up	596.801 up	655.749 up
CG31740	533.431 up	255.761 up	533.431 up	255.761 up
ninaD	7.139 up	7.116 up	7.139 up	6.867 up
CG31741	11.667 up	12.632 up	11.667 up	451.221 up
CG44476	150.207 down	150.207 down	150.207 down	none
CG15155	4.516 up	5.403 up	4.516 up	2.438 up
CG34171	26.545 down	26.545 down	26.545 down	none
CG31789	4.661 down	4.802 down	4.661 down	5.041 down
CG10700	97.993 up	176.191 up	97.993 up	3.665 up
CG17344	37.794 down	37.794 down	37.794 down	none
CG13084	14.537 up	52.276 up	14.537 up	3.665 up
CG10481	9.054 down	9.054 down	9.054 down	none
CG42866	106.510 down	106.510 down	106.510 down	none
CG10659	6.789 down	10.457 down	6.789 down	10.703 down
CG12617	60.392 down	60.392 down	60.392 down	none
CG34007	308.320 down	1.847 down	308.320 down	2.443 up
CG31680	39.581 down	39.581 down	39.581 down	43.848 down
CheB38b	29.586 down	29.586 down	29.586 down	32.775 down
CheB38a	29.586 down	29.586 down	29.586 down	65.551 down
CG9259	17.325 down	11.012 down	17.325 down	11.225 down
clumsy	5.848 down	1.970 down	5.848 down	1.364 down
CG11630	9.269 down	9.269 down	9.269 down	10.268 down
CG11629	14.255 up	none	14.255 up	13.986 down
CG31600	28.575 up	none	28.575 up	28.036 down
CG15219	56.055 up	none	56.055 up	none
CG10834	59.776 down	59.776 down	59.776 down	none
CG17018	4.252 up	4.360 up	4.252 up	2.567 up
mthl8	914.955 down	914.955 down	914.955 down	1066.242 down
CG34454	6.210 up	6.015 up	6.210 up	10.859 up
CG34453	5.645 up	3.609 up	5.645 up	2.443 up
ttm2	5.645 up	10.827 up	5.645 up	4.886 up
CG34264	50.076 down	50.076 down	50.076 down	none
CG13891	405.276 down	8.127 down	405.276 down	2.455 down
CG34268	5.822 down	5.461 down	5.822 down	5.508 down
Reg-2	5.578 up	5.597 up	5.578 up	5.962 up
CG43337	67.723 down	1.353 up	67.723 down	2.443 up
tRNA,M-i,61D	48.817 down	48.817 down	48.817 down	none
tRNA,CR32480	118.745 down	118.745 down	118.745 down	none
tRNA,CR32481	118.745 down	118.745 down	118.745 down	none
CG13898	38.540 down	38.540 down	38.540 down	42.694 down
LysX	163.862 down	2.955 down	163.862 down	3.274 down
LysD	5.223 up	5.578 up	5.223 up	5.694 up
LysS	6.759 up	7.583 up	6.759 up	6.918 up
CG9184	23.801 down	20.477 down	23.801 down	20.512 down
msd1	5.978 down	3.989 down	5.978 down	3.437 down
CG32320	7.627 down	7.627 down	7.627 down	8.450 down
CG12011	9.299 down	15.515 down	9.299 down	15.005 down
CG1139	4.862 up	5.467 up	4.862 up	4.355 up
CG42357	26.035 down	26.035 down	26.035 down	14.421 down
CG34259	27.438 down	1.477 down	27.438 down	3.274 down
CG42355	36.161 down	36.161 down	36.161 down	none
tRNA,CR32303	55.121 up	none	55.121 up	none
yellow-g2	34.540 up	none	34.540 up	50.832 down
CG32299	48.996 up	none	48.996 up	48.071 down
CG32298	58.289 down	58.289 down	58.289 down	32.286 down
Acp62F	50.500 down	50.500 down	50.500 down	none
tRNA,CR32288	124.022 up	none	124.022 up	none
tRNA,CR32289	124.022 up	none	124.022 up	none
tRNA,CR32287	124.022 up	none	124.022 up	none
tRNA,CR32286	124.022 up	none	124.022 up	none
CG45066	24.681 up	none	24.681 up	none
tRNA,CR32273	40.123 down	40.123 down	40.123 down	44.449 down
CG14957	4.567 up	4.423 up	4.567 up	4.247 up
CG33159	22.705 down	2.706 up	22.705 down	1.221 up
CG32277	44.718 down	1.477 down	44.718 down	1.637 down
CG33160	15.496 down	15.863 down	15.496 down	15.423 down
CG32269	8.287 down	5.377 down	8.287 down	6.775 down
CG12078	23.890 down	23.890 down	23.890 down	26.465 down
CG12009	22.781 down	19.006 down	22.781 down	14.391 down
Drsl2	24752.494 down	24752.494 down	24752.494 down	24587.357 down
Drsl3	81.362 down	81.362 down	81.362 down	none
Drsl6	80.247 down	80.247 down	80.247 down	88.898 down
CG43074	4.428 down	3.694 down	4.428 down	1.637 down
ImpE2	38.525 down	64.280 down	38.525 down	56.749 down
CG10357	20.542 up	24.623 up	20.542 up	1.221 up
CG14974	46.126 down	46.126 down	46.126 down	none
CG10862	18.632 up	none	18.632 up	18.280 down
CG12766	4.855 down	4.872 down	4.855 down	5.004 down
CG14983	40.332 up	none	40.332 up	none
Gr64b	16.251 up	38.961 up	16.251 up	2.443 up
Gr64f	49.856 down	2.955 down	49.856 down	4.092 down
mas	4.027 down	2.462 down	4.027 down	3.599 down
CG15005	23.401 down	2.216 down	23.401 down	1.637 down
Cpr64Ad	6.152 down	5.420 down	6.152 down	4.888 down
CG33764	4.516 up	2.706 up	4.516 up	2.443 up
CG15023	4.344 down	4.263 down	4.344 down	4.208 down
CG11350	4.834 down	5.567 down	4.834 down	4.680 down
CG11353	5.391 up	4.575 up	5.391 up	5.055 up
CG33777	33.861 down	33.861 down	33.861 down	37.512 down
CG13716	4.516 up	2.706 up	4.516 up	134.383 up
CG7514	21.902 up	none	21.902 up	none
CG18808	4.516 up	2.706 up	4.516 up	1.221 up
CG12027	79.163 down	79.163 down	79.163 down	none
Ir64a	6.811 down	6.811 down	6.811 down	none
spo	24.318 up	14.574 up	24.318 up	3.274 down
CG5592	24.453 up	none	24.453 up	none
alphaKap4	13.223 down	13.223 down	13.223 down	none
CG10477	4.516 up	3.383 up	4.516 up	1.745 up
Lcp65Ag3	78.184 down	79.946 down	78.184 down	83.047 down
Lcp65Aa	4.736 down	3.934 down	4.736 down	4.239 down
CG43168	77.818 up	none	77.818 up	none
eIF4E-4	25.469 down	25.469 down	25.469 down	none
CG32395	31.495 down	31.495 down	31.495 down	34.890 down
CG14823	4.353 up	4.914 up	4.353 up	3.188 up
Cpr65Eb	520.719 down	1.970 down	520.719 down	1.047 up
CG8564	8.137 down	6.788 down	8.137 down	8.730 down
CG32379	5.092 down	1.544 down	5.092 down	1.488 down
CG42660	46.255 up	55.444 up	46.255 up	55.444 up
mthl6	13.751 up	32.967 up	13.751 up	32.967 up
Cyp4d8	4.516 up	4.398 up	4.516 up	3.970 up
CG32374	22.048 up	none	22.048 up	none
CG32368	8.265 down	10.343 down	8.265 down	8.594 down
CG43880	40.580 up	none	40.580 up	none
tRNA,CR32370	21.885 down	1.240 up	21.885 down	1.221 up
CG7387	4.516 up	2.706 up	4.516 up	35.238 up
CG13679	19.300 down	12.557 down	19.300 down	11.354 down
CG32364	4.175 down	2.438 down	4.175 down	2.619 down
CG13674	18.977 down	18.471 down	18.977 down	19.371 down
CG7213	13.017 down	13.017 down	13.017 down	none
CG7201	16.930 down	16.930 down	16.930 down	37.512 down
Jon66Cii	5.464 up	4.747 up	5.464 up	3.634 up
Cp16	47.586 up	none	47.586 up	none
CG32023	36.385 down	36.385 down	36.385 down	none
CG13312	59.068 down	45.336 down	59.068 down	44.362 down
CG32024	283.480 up	453.063 up	283.480 up	14.660 up
CG13308	10.914 up	13.985 up	10.914 up	12.624 up
CG43169	279.487 up	111.670 up	279.487 up	1.637 down
mfr	49.765 down	2.386 down	49.765 down	2.916 down
CG4461	131.632 up	39.445 up	131.632 up	39.445 up
CG33700	6.774 up	2.706 up	6.774 up	1.221 up
Ir67a	20.027 down	20.027 down	20.027 down	none
CG18179	7.515 up	7.577 up	7.515 up	7.954 up
CG18180	7.216 up	7.730 up	7.216 up	8.218 up
Ilp2	6.991 down	5.154 down	6.991 down	5.615 down
Ilp3	19.484 down	1065.107 down	19.484 down	1287.193 down
CG6628	5.313 down	2.216 down	5.313 down	2.455 down
CG8065	19.462 down	19.462 down	19.462 down	43.120 down
Or67c	48.996 up	39.153 up	48.996 up	2.455 down
CG12362	12.919 up	none	12.919 up	none
Ir67b	20.375 down	20.375 down	20.375 down	45.145 down
Ir67c	40.822 down	40.822 down	40.822 down	11.305 down
S-Lap3	10.929 down	10.929 down	10.929 down	none
CG42521	53.343 up	447.582 up	53.343 up	4.276 up
CG42535	35.183 up	none	35.183 up	none
CG18628	103.352 up	none	103.352 up	304.199 down
CG14147	5.313 down	1141.186 down	5.313 down	1137.787 down
Fad2	18.580 up	22.271 up	18.580 up	1.221 up
CG32071	4.649 down	3.921 down	4.649 down	1.255 up
CG34012	41.600 up	99.730 up	41.600 up	1.221 up
nol	5.313 down	13.299 down	5.313 down	13.914 down
CG32074	6.094 down	4.951 down	6.094 down	5.092 down
CG14143	4.187 down	714.853 down	4.187 down	835.390 down
CG6168	4.140 up	8.571 up	4.140 up	5.803 up
Vha16-2	41.600 up	none	41.600 up	none
Sgs8	4.011 down	4.063 down	4.011 down	4.267 down
Sgs3	4.723 down	3.940 down	4.723 down	6.548 down
CG14137	56.327 down	56.327 down	56.327 down	none
Tim13	125.980 down	1.477 down	125.980 down	1.221 up
CG14128	10.419 down	10.419 down	10.419 down	none
Ir68b	27.632 down	27.632 down	27.632 down	20.407 down
CG34241	635.214 down	6.649 down	635.214 down	5.729 down
CG32106	4.704 up	none	4.704 up	none
CG17666	37.884 up	none	37.884 up	15.646 down
CG12520	4.536 up	4.514 up	4.536 up	2.780 up
CG32115	15.055 down	12.560 down	15.055 down	9.822 down
CG10748	16.737 down	16.737 down	16.737 down	none
CG34428	25.359 down	1.353 up	25.359 down	1.221 up
CG11251	19.511 up	none	19.511 up	none
tRNA,CR32129	34.869 down	34.869 down	34.869 down	none
tRNA,CR32128	34.869 down	34.869 down	34.869 down	none
tRNA,CR32126	34.869 down	34.869 down	34.869 down	none
CG42481	132.290 up	none	132.290 up	129.791 down
ImpL1	13.712 down	9.947 down	13.712 down	10.427 down
CG14110	20.496 down	14.961 down	20.496 down	18.620 down
CG14105	4.808 up	5.067 up	4.808 up	4.587 up
CG8757	6.199 down	1.723 down	6.199 down	1.091 down
CG13738	5.420 down	5.577 down	5.420 down	5.745 down
CG17362	10.040 up	10.353 up	10.040 up	10.274 up
CG9040	12.725 up	14.077 up	12.725 up	12.837 up
CG6661	60.392 down	60.392 down	60.392 down	11.150 down
CG8100	27.079 down	27.079 down	27.079 down	29.998 down
CG7768	4.798 up	3.552 up	4.798 up	2.850 up
CG43120	7.970 down	6.649 down	7.970 down	14.733 down
tRNA,M3,70Fa	48.817 down	48.817 down	48.817 down	none
tRNA,M3,70Fb	48.817 down	48.817 down	48.817 down	none
CG17177	4.391 down	4.391 down	4.391 down	none
CG13473	41.843 down	1.353 up	41.843 down	56.632 up
BobA	111.229 down	1.353 up	111.229 down	1.091 down
CG3349	8.623 up	none	8.623 up	none
CG32148	78.744 up	none	78.744 up	none
CG12310	9.271 up	9.671 up	9.271 up	9.585 up
CG43680	1288.779 down	2.031 down	1288.779 down	3.274 down
CG13460	10.279 up	11.267 up	10.279 up	11.865 up
CG13457	6.033 down	1.353 up	6.033 down	1.221 up
Best3	43.717 down	2.955 down	43.717 down	4.911 down
CG7804	6.774 up	5.413 up	6.774 up	4.886 up
Ran-like	30.341 up	none	30.341 up	none
CG43248	96.034 down	96.034 down	96.034 down	none
CG43083	100.985 up	60.523 up	100.985 up	1.637 down
Eig71Ef	59.172 down	1.353 up	59.172 down	80.086 up
CG42570	28.786 down	28.786 down	28.786 down	none
CG17026	4.669 down	4.510 down	4.669 down	4.652 down
ms[3]72Dt	31.851 up	25.453 up	31.851 up	1.221 up
CG32152	4.871 down	2.709 down	4.871 down	1.091 down
CG33795	6.199 down	1.723 down	6.199 down	1.909 down
CG33689	221.060 down	4.433 down	221.060 down	1.221 up
tRNA,CR32153	136.421 down	136.421 down	136.421 down	44.449 down
CG13051	9.651 down	12.110 down	9.651 down	11.414 down
CG13069	7.523 down	6.924 down	7.523 down	6.034 down
CG13068	4.891 down	4.366 down	4.891 down	3.863 down
CG34248	5.010 down	3.843 down	5.010 down	3.624 down
CG13066	16.180 down	11.892 down	16.180 down	10.699 down
CG13050	4.516 up	5.413 up	4.516 up	220.239 up
CG13064	75.165 up	none	75.165 up	73.745 down
CG13047	4.107 down	3.613 down	4.107 down	3.571 down
Nplp3	64.374 down	4.060 up	64.374 down	3.665 up
CG13060	11.745 down	10.792 down	11.745 down	9.769 down
CG13039	52.916 up	none	52.916 up	51.916 down
CG33060	216.870 up	none	216.870 up	106.386 down
CG13056	6.465 down	8.989 down	6.465 down	6.820 down
tRNA,CR32357	136.421 down	136.421 down	136.421 down	44.449 down
Cpr72Ea	7.232 down	12.067 down	7.232 down	10.913 down
Cpr72Eb	9.299 down	15.515 down	9.299 down	9.822 down
Cpr72Ec	7.417 down	11.000 down	7.417 down	10.458 down
dsx-c73A	16.194 down	9.457 down	16.194 down	9.003 down
CG32165	939.603 down	31.609 down	939.603 down	14.449 down
CG13031	47.626 down	47.626 down	47.626 down	none
PGRP-SB2	35.297 up	none	35.297 up	none
PGRP-SB1	4.462 up	3.802 up	4.462 up	3.604 up
CG13023	32.109 up	none	32.109 up	31.502 down
Ilp8	5.203 down	4.960 down	5.203 down	5.612 down
CG13724	12.004 up	14.389 up	12.004 up	14.389 up
Or74a	28.928 down	1.477 down	28.928 down	1.221 up
tRNA,CR32173	91.868 up	none	91.868 up	none
brv2	40.354 down	3.694 down	40.354 down	3.274 down
CG7542	24.407 up	58.513 up	24.407 up	2.443 up
CG6052	11.665 up	4.661 up	11.665 up	4.661 up
CG42815	5.013 up	5.290 up	5.013 up	5.055 up
Ir75a	4.516 up	2.706 up	4.516 up	2.443 up
Ir75c	9.387 down	9.387 down	9.387 down	none
CG32189	6.868 up	7.288 up	6.868 up	7.043 up
CG16775	6.846 down	4.790 down	6.846 down	5.359 down
CG42393	86.148 down	86.148 down	86.148 down	none
CG44005	63.160 down	2.955 down	63.160 down	1.637 down
CG5103	10.600 up	none	10.600 up	none
CG32198	210.959 up	216.325 up	210.959 up	111000.579 up
AstC-R1	12.103 down	1.353 up	12.103 down	16.381 up
CG7271	15.454 up	37.049 up	15.454 up	2.443 up
CG32201	12.695 up	none	12.695 up	none
CG13380	77.818 up	none	77.818 up	152.696 down
tRNA,CR32200	91.868 up	none	91.868 up	none
CG34254	110.530 down	110.530 down	110.530 down	61.222 down
CG6893	23.339 down	23.339 down	23.339 down	25.854 down
Dic4	19.333 down	1.687 up	19.333 down	32.633 up
NijB	32.187 down	32.187 down	32.187 down	106.971 down
CG18223	20.478 up	none	20.478 up	60.274 down
CG43049	27.769 down	1.353 up	27.769 down	2.455 down
Spn75F	37.056 up	none	37.056 up	none
CG14088	22.782 up	27.308 up	22.782 up	1.221 up
CG33255	4.068 down	4.149 down	4.068 down	3.970 down
CG14095	7.970 down	6.649 down	7.970 down	11.868 down
CG14096	7.371 down	7.906 down	7.371 down	9.528 down
CG32214	4.428 down	5.541 down	4.428 down	13.096 down
825-Oak	76.321 up	60.989 up	76.321 up	9.412 down
CG18294	80.563 down	44.807 down	80.563 down	56.498 down
CG32213	23.310 down	29.170 down	23.310 down	8.594 down
brv1	9.073 up	none	9.073 up	none
Cpr76Bc	5.313 down	2.955 down	5.313 down	2.455 down
Cpr76Bd	4.821 down	12.068 down	4.821 down	7.912 down
CG43885	185.971 down	185.971 down	185.971 down	103.009 down
CG42529	32.665 down	32.665 down	32.665 down	none
ms[3]76Ca	32.665 down	32.665 down	32.665 down	none
CG33710	40.580 up	48.641 up	40.580 up	1.221 up
CG42655	42.674 up	none	42.674 up	none
hale	16.251 up	none	16.251 up	none
CG6434	405.536 up	586.473 up	405.536 up	586.473 up
Spn77Bc	8.129 up	10.556 up	8.129 up	6.806 up
in	7.369 up	6.767 up	7.369 up	4.220 up
CG17637	23.465 up	47.669 up	23.465 up	1.349 up
CG5078	14.764 up	17.697 up	14.764 up	17.697 up
Six4	4.428 down	1.679 down	4.428 down	1.637 down
CG3698	17.179 down	4.060 up	17.179 down	3.665 up
Mst77F	5.645 up	4.060 up	5.645 up	1.832 up
CG11458	59.172 down	59.172 down	59.172 down	none
CG10588	6.246 up	none	6.246 up	none
CG12983	5.986 up	7.175 up	5.986 up	7.175 up
CG10584	4.478 down	5.147 down	4.478 down	5.456 down
CG33285	26.152 down	26.152 down	26.152 down	none
CG10510	4.428 down	7.388 down	4.428 down	3.274 down
CG43218	9.315 up	9.474 up	9.315 up	9.773 up
CG43702	6.946 down	5.794 down	6.946 down	1.637 down
CG12971	7.857 down	11.411 down	7.857 down	11.762 down
CG32437	1322.794 down	1322.794 down	1322.794 down	1285.957 down
CG32440	408.703 down	408.703 down	408.703 down	905.525 down
Neu2	17.126 down	17.126 down	17.126 down	none
CG7202	20.200 down	20.200 down	20.200 down	none
ppk5	5.778 down	1.743 down	5.778 down	none
CG33290	238.410 down	1.353 up	238.410 down	8.552 up
CG32444	5.463 down	4.820 down	5.463 down	4.911 down
CG32445	47.756 down	47.756 down	47.756 down	none
CG14568	6.588 down	6.315 down	6.588 down	5.531 down
CG14573	6.809 down	8.120 down	6.809 down	7.579 down
CG14565	4.766 down	4.659 down	4.766 down	4.578 down
CG7448	72.158 up	none	72.158 up	70.539 down
Sfp79B	183.737 up	220.239 up	183.737 up	220.239 up
CG33766	36.952 up	132.881 up	36.952 up	132.881 up
CG33768	34.869 down	34.869 down	34.869 down	none
CG33771	65.453 down	1.477 down	65.453 down	4.092 down
CG14448	64.218 up	38.488 up	64.218 up	38.488 up
CG45428	61.021 down	61.021 down	61.021 down	none
CG32462	69.626 up	none	69.626 up	91.082 down
CG41284	180.381 down	180.381 down	180.381 down	none
